# Supplementary material for: NR2F6 promotes the malignant progression of neuroblastoma as an indicator of poor prognosis
Source: PLoS One. 2025 May 27;20(5):e0324334. doi: 10.1371/journal.pone.0324334 (PMC12112146; doi:10.1371/journal.pone.0324334)
Supplement: S5 Table — Transcriptomic profiles and matched clinical records were acquired from the Therapeutic Applicable Research to Generate Effective Treatments (TARGET) database. To ensure data quality, we implemented a stringent filtering criterion: transcripts with expression counts below 3 in ≥10% of samples were excluded from subsequent analysis. For survival outcome assessment, univariate Cox proportional hazards regression modeling was performed using the survival package (v3.4.0) in R, incorporating both temporal survival parameters and overall survival (OS) endpoints. Statistical significance was determined at a predefined threshold of P < 0.05 (two-tailed). (CSV) [file pone.0324334.s006.csv]

	gene	logFC	pvalue		HR
1	SAMD11	-1.326737013	0.184595693		0.920261811
2	NOC2L	-0.005867693	0.995318286		0.998939606
3	KLHL17	-0.801408832	0.422895004		0.928534158
4	PLEKHN1	-0.215634014	0.82927304		0.983864048
5	PERM1	-1.836508151	0.066282538		0.879725347
6	HES4	1.053004783	0.2923388		1.093498611
7	ISG15	1.20307085	0.228948904		1.0990573
8	AGRN	-1.764133083	0.077709576		0.857577274
9	C1orf159	-1.433113169	0.151825498		0.806071735
10	TTLL10	0.864510029	0.387307773		1.079267549
11	TNFRSF18	-0.4784598	0.63232298		0.964526876
12	TNFRSF4	0.865227889	0.386913721		1.074022201
13	SDF4	-0.767891758	0.442551494		0.871239974
14	B3GALT6	-0.225918158	0.821265075		0.957051832
15	C1QTNF12	0.681800695	0.495364985		1.084882295
16	UBE2J2	1.308176789	0.190813353		1.326687316
17	SCNN1D	-0.320663412	0.748465477		0.961947434
18	ACAP3	-0.807277451	0.419506652		0.906534085
19	PUSL1	0.15199285	0.879192575		1.028867844
20	INTS11	-1.466020815	0.142642616		0.774170908
21	CPTP	-1.745560137	0.080887414		0.736803181
22	TAS1R3	-1.839509924	0.06584022		0.812262923
23	DVL1	-0.135061142	0.892563533		0.970430811
24	MXRA8	0.047728463	0.96193265		1.003501573
25	AURKAIP1	2.02040414	0.043341484		1.558624257
26	CCNL2	-1.196645582	0.231444726		0.867484986
27	MRPL20	0.607928224	0.54323508		1.15066983
28	ANKRD65	1.96609757	0.049287341		1.126949273
29	TMEM88B	2.246168981	0.024693186		1.141483585
30	VWA1	0.579295651	0.562389699		1.053134749
31	ATAD3C	2.029401736	0.042417388		1.175681027
32	ATAD3B	1.071687809	0.283860278		1.186116415
33	ATAD3A	1.892813565	0.058382667		1.469732794
34	TMEM240	-0.721348981	0.470694828		0.895607979
35	SSU72	-0.244922662	0.806516314		0.947298085
36	FNDC10	-1.105002791	0.26915838		0.926247847
37	MIB2	-0.17605846	0.860248015		0.973733656
38	MMP23B	1.32633789	0.184727802		1.122403495
39	CDK11B	-0.499887157	0.617154536		0.907024121
40	SLC35E2B	-2.39893006	0.016443055		0.730883675
41	CDK11A	-1.072604686	0.283448521		0.868891209
42	NADK	-0.653816261	0.513230189		0.889173827
43	GNB1	-1.994521164	0.046095129		0.720501097
44	CALML6	0.29258041	0.769842889		1.027563317
45	TMEM52	-0.451368443	0.651724024		0.969254775
46	CFAP74	0.883811263	0.376798105		1.077120855
47	GABRD	-0.017649427	0.985918526		0.998727047
48	PRKCZ	-1.70205028	0.088745943		0.878460097
49	FAAP20	1.245839243	0.212823419		1.311128524
50	SKI	-2.44033226	0.014673759		0.686890886
51	MORN1	-0.398052669	0.690591363		0.948922446
52	RER1	-0.838314211	0.401854257		0.857534845
53	PEX10	-0.664878682	0.506128092		0.888835121
54	PLCH2	1.138895524	0.254746733		1.092541627
55	PANK4	-1.421597714	0.155143069		0.789740733
56	HES5	-0.32763837	0.743185107		0.97262096
57	TNFRSF14	-0.879415788	0.379175875		0.922947741
58	PRXL2B	-0.644347964	0.51934982		0.922975085
59	MMEL1	0.919364623	0.357904887		1.057337279
60	TTC34	-0.672883387	0.501021482		0.939804725
61	PRDM16	-1.184704326	0.236134372		0.930863408
62	ARHGEF16	-0.979232346	0.32746519		0.941543666
63	MEGF6	-0.535978715	0.591973261		0.966805279
64	TPRG1L	-1.811131459	0.070120505		0.831464006
65	WRAP73	-0.562255206	0.573942153		0.91081505
66	TP73	1.017944519	0.308704323		1.08134986
67	CCDC27	1.48732872	0.136928013		1.131652077
68	SMIM1	0.040604407	0.967611271		1.003558301
69	LRRC47	-0.459740213	0.645702701		0.919987039
70	CEP104	-1.516770658	0.129324598		0.798378893
71	DFFB	-1.185040783	0.236001322		0.818132532
72	C1orf174	-0.81372185	0.415804314		0.853709288
73	AJAP1	0.669607135	0.503108265		1.047937182
74	NPHP4	-1.034241031	0.301023497		0.867084961
75	KCNAB2	-1.384464951	0.166216133		0.863753014
76	CHD5	-3.643982182	0.000268452		0.837292413
77	RPL22	-1.764199311	0.077698429		0.741262077
78	RNF207	-1.932302724	0.053322152		0.79348994
79	ICMT	-0.416420924	0.67710202		0.926877929
80	HES3	-0.049828676	0.960258915		0.996403025
81	GPR153	-0.814096386	0.415589736		0.907122093
82	ACOT7	-0.176439127	0.859948968		0.971938659
83	HES2	0.260415239	0.794543489		1.019795926
84	ESPN	-0.885904684	0.375668892		0.945793843
85	TNFRSF25	-0.966926055	0.333581		0.919098551
86	PLEKHG5	-2.338757948	0.019347964		0.820126842
87	NOL9	0.797933883	0.424908859		1.166867277
88	TAS1R1	-1.023081158	0.306269475		0.920605226
89	ZBTB48	-0.620806086	0.534727218		0.899435245
90	KLHL21	-2.576182073	0.009989803		0.717407944
91	PHF13	-2.373433717	0.017623556		0.655962524
92	THAP3	-2.378059966	0.017403995		0.628049068
93	DNAJC11	-1.309016523	0.190528754		0.809038433
94	CAMTA1	-2.347866609	0.018881282		0.777702117
95	VAMP3	-1.771435089	0.076488378		0.789344424
96	PER3	-1.737405854	0.082315559		0.822585035
97	UTS2	-0.163294259	0.870286754		0.99267416
98	TNFRSF9	-0.353963184	0.723366475		0.982391714
99	PARK7	0.385953695	0.699530963		1.093012352
100	ERRFI1	-2.114957317	0.034433585		0.780287503
101	SLC45A1	-1.033805487	0.301227106		0.894185714
102	RERE	-2.706355556	0.006802617		0.650248074
103	ENO1	1.552055459	0.120648954		1.351570644
104	CA6	-0.066894068	0.946666035		0.99602604
105	SLC2A5	2.000606845	0.045434775		1.150235612
106	GPR157	1.213251335	0.225033743		1.124068841
107	H6PD	-2.771151868	0.005585837		0.694560816
108	SPSB1	-0.093658887	0.92538013		0.990768058
109	SLC25A33	0.20872641	0.834661822		1.040183078
110	TMEM201	-1.216294273	0.223872842		0.810997565
111	PIK3CD	-1.985881405	0.047046494		0.825955129
112	CLSTN1	-2.168460799	0.030123644		0.73780706
113	CTNNBIP1	-2.706061503	0.006808643		0.673925074
114	LZIC	-1.585811828	0.112782002		0.786588955
115	NMNAT1	-1.206994421	0.227434292		0.840265882
116	RBP7	-0.292397345	0.769982838		0.972423274
117	UBE4B	-2.950544	0.003172149		0.594094657
118	KIF1B	-3.530375804	0.00041497		0.650229855
119	PGD	-1.51398438	0.130029801		0.755120147
120	CENPS-CORT	0.029909148	0.97613951		1.00389358
121	CENPS	0.810266397	0.417787084		1.135940796
122	CORT	0.162307146	0.871063988		1.01993196
123	DFFA	0.125119682	0.900428802		1.02732535
124	PEX14	-0.234318036	0.814738085		0.956673253
125	CASZ1	0.794052691	0.427164757		1.052695825
126	C1orf127	-1.124878221	0.260640642		0.906122086
127	TARDBP	-0.434344902	0.664038002		0.916583223
128	AL109811.3	-1.583022962	0.113416231		0.901515214
129	MASP2	-1.760881635	0.078258439		0.876644738
130	SRM	2.040833872	0.041267343		1.557806326
131	EXOSC10	-3.126482412	0.001769111		0.632344424
132	MTOR	-1.890271769	0.058721623		0.75574849
133	ANGPTL7	-2.048567115	0.040504463		0.923116396
134	UBIAD1	-1.983245489	0.047340015		0.710649427
135	DISP3	-1.318214533	0.187431842		0.891460046
136	FBXO2	-1.186301357	0.235503311		0.928870461
137	FBXO44	-2.213441861	0.026867197		0.752090625
138	FBXO6	-0.800825774	0.423232516		0.911876979
139	MAD2L2	-0.419902071	0.674556995		0.941774386
140	DRAXIN	-2.514542314	0.0119187		0.85590837
141	AGTRAP	0.362590532	0.716910784		1.042069972
142	MTHFR	-1.474893019	0.140241307		0.809068562
143	CLCN6	-2.119039138	0.034087159		0.754734648
144	NPPA	0.44125518	0.65902827		1.03633818
145	NPPB	2.757610853	0.005822547		1.197956223
146	KIAA2013	-0.05972959	0.952371005		0.988428008
147	PLOD1	-1.13069678	0.258182737		0.858371189
148	MFN2	-1.943079743	0.052006524		0.74453268
149	MIIP	0.158967696	0.873694325		1.030116738
150	TNFRSF8	0.407492426	0.683646356		1.028812468
151	TNFRSF1B	-0.37252785	0.709499881		0.967859699
152	VPS13D	-3.160930303	0.001572661		0.653789366
153	DHRS3	0.161189655	0.871944029		1.012845759
154	HNRNPCL1	-0.470685557	0.6378653		0.938592723
155	LRRC38	-1.692057164	0.090635075		0.915926282
156	PDPN	1.232601265	0.217724565		1.062033323
157	PRDM2	-3.559923367	0.000370963		0.597429357
158	KAZN	-0.443222367	0.657604902		0.947903981
159	TMEM51	0.126696269	0.899180799		1.014948074
160	FHAD1	0.00498584	0.996021892		1.000340112
161	EFHD2	0.114513024	0.908831123		1.014403215
162	CTRC	-0.545396603	0.585480776		0.956281418
163	CELA2A	-1.219048483	0.222825791		0.906070915
164	CELA2B	-1.843158066	0.065305935		0.858508282
165	CASP9	-2.102513092	0.035508354		0.730341891
166	DNAJC16	-2.042017984	0.041149747		0.717282962
167	AGMAT	0.022233334	0.982261828		1.002354471
168	DDI2	-2.253177829	0.024247939		0.691197919
169	PLEKHM2	-1.428602821	0.153118423		0.795578203
170	SLC25A34	-1.265976584	0.205521466		0.859668094
171	FBLIM1	-0.266105494	0.790157964		0.965329135
172	UQCRHL	-0.224978262	0.821996185		0.963553323
173	SPEN	-1.946169731	0.051634355		0.767431996
174	ZBTB17	-1.110080563	0.266964312		0.814527941
175	HSPB7	-1.953885184	0.050714797		0.87829841
176	CLCNKA	-1.179910396	0.238035854		0.901877871
177	CLCNKB	-0.801789281	0.42267486		0.950592658
178	FAM131C	-0.41113248	0.680975394		0.966522192
179	EPHA2	-0.968360513	0.332864353		0.917407954
180	ARHGEF19	-0.090117277	0.92819402		0.98721731
181	CPLANE2	-0.415327642	0.677902068		0.951133033
182	FBXO42	-3.00039034	0.002696338		0.626320196
183	SZRD1	-1.248871117	0.211712217		0.781775568
184	SPATA21	-1.63940747	0.101128427		0.882169088
185	NECAP2	-1.121419003	0.262109551		0.840547836
186	NBPF1	-1.402580519	0.160741964		0.819534604
187	CROCC	-1.486895151	0.137042505		0.7798148
188	MFAP2	-0.755366326	0.450029212		0.940109881
189	ATP13A2	-0.682603753	0.494857262		0.910316259
190	SDHB	-1.028153414	0.303877668		0.829187412
191	PADI2	-1.130848313	0.258118941		0.928892773
192	PADI4	-1.362855085	0.172928186		0.91229823
193	RCC2	-0.443746664	0.657225754		0.91897323
194	ARHGEF10L	-3.369696467	0.00075251		0.671538275
195	ACTL8	-0.165206573	0.868781392		0.990318891
196	IGSF21	-0.519861296	0.603160253		0.973324131
197	PAX7	-0.418166962	0.675825049		0.979998887
198	ALDH4A1	-1.054443383	0.291679969		0.865865886
199	IFFO2	-0.749959603	0.453279035		0.921255419
200	UBR4	-3.091433782	0.001991924		0.643916607
201	EMC1	-2.171354439	0.02990439		0.658419792
202	MRTO4	-0.231942189	0.816582916		0.950666097
203	AKR7A3	-1.737872815	0.082233227		0.796870985
204	AKR7A2	-1.271201251	0.203657061		0.791123556
205	SLC66A1	-1.462033974	0.1437319		0.809349907
206	CAPZB	-1.3985691	0.161942238		0.78175026
207	MICOS10	-0.734137493	0.462864945		0.865441336
208	NBL1	0.259350791	0.795364594		1.02293281
209	HTR6	2.750167715	0.005956477		1.172574767
210	TMCO4	-0.226461371	0.8208426		0.976531571
211	OTUD3	-1.537320815	0.124214767		0.801886881
212	PLA2G2A	0.749930146	0.453296777		1.024616078
213	PLA2G5	-0.407220578	0.683845989		0.97174315
214	PLA2G2D	0.238775251	0.811279862		1.008251462
215	UBXN10	0.911478899	0.362043099		1.069592053
216	VWA5B1	-0.223984634	0.82276926		0.990124963
217	CAMK2N1	-1.054887744	0.291476668		0.899333274
218	MUL1	-0.979993424	0.327089365		0.841533524
219	FAM43B	-0.247269033	0.804700023		0.987629164
220	CDA	-1.724834249	0.084557348		0.846808142
221	PINK1	-2.403223052	0.016251271		0.775999056
222	DDOST	-0.143572374	0.885838157		0.967955066
223	KIF17	0.01619151	0.987081609		1.001499217
224	SH2D5	0.82471321	0.40953443		1.063983755
225	HP1BP3	-2.134036431	0.032839799		0.727497923
226	EIF4G3	-3.452530718	0.000555354		0.577918447
227	ECE1	-0.832715535	0.405005181		0.907486507
228	NBPF3	-1.821735647	0.068495106		0.837920317
229	ALPL	0.628578105	0.529625298		1.040866176
230	RAP1GAP	0.347840598	0.727959899		1.028335975
231	USP48	-2.549949209	0.010773861		0.663468736
232	LDLRAD2	1.448453175	0.147490353		1.120493688
233	HSPG2	-1.32421079	0.185433048		0.903425896
234	CDC42	-1.990317006	0.046556026		0.725387958
235	WNT4	-2.031864527	0.042167373		0.880130428
236	ZBTB40	-2.040900103	0.041260758		0.757286502
237	EPHA8	0.988662612	0.322828241		1.049767134
238	C1QA	0.650590628	0.515310782		1.057033036
239	C1QC	0.726101084	0.467776804		1.066935262
240	C1QB	0.380355291	0.703681698		1.032870533
241	EPHB2	-1.403671031	0.160416833		0.856503596
242	KDM1A	-1.664194356	0.096073596		0.768109421
243	LUZP1	-2.405884048	0.016133384		0.76315948
244	HTR1D	-0.411663595	0.680586012		0.971444639
245	HNRNPR	-1.217916747	0.223255611		0.782334696
246	ZNF436	-3.469713626	0.000521014		0.617853021
247	TCEA3	-0.87806206	0.379910041		0.935590267
248	ASAP3	-1.742754776	0.081376459		0.84540453
249	E2F2	1.248285057	0.211926684		1.077473969
250	ID3	-0.452915312	0.650609725		0.959403773
251	RPL11	0.417875665	0.676038026		1.075421087
252	ELOA	-1.732238306	0.083231141		0.730050311
253	PITHD1	-2.17646232	0.029520708		0.728487943
254	LYPLA2	0.662997066	0.507332433		1.127177458
255	GALE	-0.844341878	0.398478391		0.856099472
256	HMGCL	-2.028131431	0.042546836		0.786486206
257	FUCA1	-0.955178154	0.339487612		0.917710361
258	CNR2	0.392773741	0.694486601		1.021100623
259	PNRC2	-1.356398709	0.174972344		0.797901166
260	SRSF10	-1.895401942	0.058039172		0.748427228
261	MYOM3	-0.544167711	0.586326069		0.964508407
262	IFNLR1	1.102784331	0.270120834		1.050351902
263	GRHL3	0.29260639	0.769823029		1.025705416
264	STPG1	1.035929242	0.300235154		1.080645506
265	NIPAL3	-0.188082471	0.850812002		0.983695596
266	RCAN3	-0.006604888	0.9947301		0.999643645
267	NCMAP	-0.6002108	0.548365757		0.966796847
268	SRRM1	-2.778018264	0.005469154		0.696761333
269	CLIC4	-1.415952516	0.156789408		0.834489565
270	RUNX3	0.149838379	0.880892129		1.01023176
271	SYF2	-1.41099668	0.158245593		0.796936471
272	RSRP1	-1.479998419	0.138873669		0.838938273
273	RHD	-0.36028176	0.718636438		0.978928972
274	TMEM50A	-1.231448066	0.218155329		0.835028557
275	RHCE	-0.051031247	0.959300621		0.995545303
276	MACO1	-1.732181233	0.083241299		0.747452937
277	LDLRAP1	-1.005493202	0.314659421		0.921447343
278	MAN1C1	-0.316475473	0.751641639		0.973829223
279	SELENON	-0.948757656	0.342743883		0.866110574
280	MTFR1L	-2.426013098	0.015265719		0.664371039
281	AUNIP	0.79853085	0.424562498		1.088366571
282	PAQR7	-0.021640316	0.982734873		0.995831549
283	STMN1	-1.628069138	0.103510227		0.847489284
284	PAFAH2	-1.964438786	0.049479229		0.776799563
285	EXTL1	-0.391726903	0.69526001		0.972079295
286	TRIM63	-1.055581076	0.29115965		0.946050727
287	PDIK1L	-1.677604935	0.093424249		0.810400815
288	FAM110D	0.709714058	0.477881473		1.078344208
289	AL391650.1	0.002822707	0.997747809		1.000426692
290	ZNF593	2.849146175	0.004383673		1.858709633
291	CNKSR1	-0.251757942	0.801228168		0.974395117
292	CATSPER4	0.669739231	0.503024038		1.058148579
293	CEP85	-0.422998152	0.672296609		0.946713326
294	SH3BGRL3	0.600510629	0.548165979		1.085039809
295	UBXN11	0.376076346	0.706860139		1.058728802
296	CD52	-0.51108912	0.609288654		0.969675782
297	CRYBG2	1.87880873	0.060270615		1.080199897
298	ZNF683	-1.641083294	0.100780126		0.908538334
299	DHDDS	-1.440691307	0.149671912		0.812442585
300	HMGN2	-0.033276854	0.973453811		0.994836375
301	RPS6KA1	-0.157974146	0.874477171		0.980779874
302	ARID1A	-1.563626254	0.117905366		0.790836276
303	PIGV	-1.948175913	0.051393918		0.74252324
304	ZDHHC18	-1.615697394	0.106159755		0.800042925
305	SFN	-0.602496184	0.546843902		0.947764725
306	GPN2	-0.456188733	0.648254267		0.92216656
307	GPATCH3	-0.84826525	0.396290266		0.863453387
308	NUDC	1.492890453	0.135465865		1.415480477
309	TRNP1	-0.757083028	0.449000121		0.925214676
310	TENT5B	0.261225617	0.793918524		1.020815273
311	SLC9A1	-1.69115152	0.090807867		0.796362443
312	WDTC1	-2.64134439	0.008257773		0.651654186
313	TMEM222	-0.689666525	0.490403922		0.877149529
314	SYTL1	1.317036904	0.187826255		1.090432905
315	MAP3K6	-0.844628029	0.398318554		0.922003832
316	FCN3	-0.584214586	0.559075949		0.957529094
317	GPR3	1.429016451	0.152999505		1.127015506
318	WASF2	-2.038821394	0.041467856		0.766102054
319	AHDC1	-1.177826493	0.238865785		0.852310577
320	FGR	-1.284289599	0.199040645		0.906731874
321	IFI6	2.152270599	0.031376048		1.151209413
322	FAM76A	-1.193302291	0.232751006		0.824287091
323	STX12	-2.959586596	0.003080521		0.685857504
324	PPP1R8	-1.532146055	0.125486397		0.732031994
325	THEMIS2	-0.101121869	0.919453718		0.990554931
326	RPA2	0.438163927	0.661267456		1.084232964
327	SMPDL3B	1.357378442	0.174660994		1.093651459
328	XKR8	-1.459289484	0.144485449		0.871255073
329	EYA3	-0.739370168	0.459682252		0.888655078
330	PTAFR	-0.770821691	0.440812628		0.938506501
331	DNAJC8	-1.844943376	0.065045776		0.728732428
332	ATP5IF1	-0.485949577	0.627002917		0.919331387
333	SESN2	-0.323731112	0.746141614		0.964619445
334	MED18	0.745659315	0.455873242		1.146276593
335	PHACTR4	-1.587898017	0.112309402		0.774176635
336	RCC1	1.165324152	0.243887806		1.203758842
337	TRNAU1AP	-2.164736061	0.030407904		0.70400673
338	TAF12	0.027716563	0.977888214		1.005453115
339	RAB42	-0.789596791	0.429763283		0.922421343
340	GMEB1	-1.264240853	0.206143592		0.787958663
341	YTHDF2	-1.885725137	0.059332004		0.644056188
342	OPRD1	0.539393464	0.58961539		1.032546619
343	EPB41	-1.225044466	0.220558467		0.867450543
344	TMEM200B	-0.431510388	0.666097301		0.961984532
345	SRSF4	-1.354369286	0.175618591		0.778994451
346	MECR	-0.997276489	0.318630323		0.821791087
347	PTPRU	-0.877107821	0.380428077		0.933905234
348	MATN1	-1.110934737	0.266596442		0.893849642
349	LAPTM5	-0.736923559	0.461168836		0.934970369
350	SDC3	-1.460665232	0.144107335		0.845858811
351	PUM1	-2.94795624	0.003198823		0.562304587
352	NKAIN1	-1.934282078	0.053078456		0.810584627
353	SNRNP40	-0.605158734	0.545073532		0.889327993
354	ZCCHC17	-2.009775477	0.044454957		0.754457322
355	FABP3	-1.226804811	0.219895962		0.910811501
356	SERINC2	-1.986825109	0.046941781		0.882122706
357	TINAGL1	-0.247313491	0.804665619		0.979109214
358	HCRTR1	0.078633957	0.937323777		1.005258119
359	PEF1	-0.936839863	0.348840937		0.854765966
360	COL16A1	-0.823791003	0.410058321		0.935226531
361	ADGRB2	-0.972052535	0.331024414		0.889507818
362	SPOCD1	0.359070127	0.719542629		1.022244368
363	PTP4A2	-1.357112957	0.174745322		0.797176613
364	KHDRBS1	-0.313872756	0.753617683		0.939818396
365	TMEM39B	-0.95021611	0.342002454		0.815603161
366	KPNA6	-1.211605327	0.225663495		0.81764914
367	TXLNA	-0.810804155	0.417478148		0.87349605
368	CCDC28B	0.487793268	0.62569628		1.074108519
369	IQCC	-0.302389571	0.762355104		0.959186353
370	DCDC2B	-0.492781713	0.622166833		0.958966991
371	TMEM234	-0.925706842	0.354598351		0.872395714
372	EIF3I	0.612480185	0.540220104		1.141214966
373	FAM167B	0.158492173	0.874068987		1.022374608
374	LCK	-0.102592144	0.918286678		0.994435773
375	HDAC1	-0.573013781	0.566635363		0.917812778
376	MARCKSL1	-0.362636996	0.71687607		0.95156761
377	TSSK3	-0.546438666	0.584764438		0.946580348
378	FAM229A	1.288359841	0.197620731		1.167871706
379	BSDC1	-2.057447965	0.039643155		0.727592099
380	ZBTB8B	-0.700698894	0.483490947		0.943445524
381	ZBTB8A	-2.047830998	0.040576562		0.694984591
382	ZBTB8OS	1.214768559	0.224454375		1.26565893
383	RBBP4	-0.668942746	0.503532001		0.890426878
384	SYNC	-2.098006434	0.035904577		0.85899581
385	KIAA1522	-1.405901853	0.159753271		0.849217548
386	YARS1	-0.990714059	0.321825224		0.831671202
387	S100PBP	-2.208899666	0.02718162		0.705740861
388	FNDC5	-0.745682374	0.455859309		0.948275057
389	HPCA	2.183050949	0.029032058		1.14261108
390	TMEM54	0.997168709	0.318682627		1.069413316
391	RNF19B	-1.026940775	0.304448353		0.878696928
392	AK2	-0.58008157	0.561859612		0.889706015
393	AZIN2	-1.427201772	0.153521744		0.874973223
394	TRIM62	-0.402092316	0.687616087		0.949777778
395	ZNF362	-1.045899038	0.295607649		0.828591884
396	A3GALT2	-1.584433352	0.113095137		0.894181101
397	PHC2	-1.737412633	0.082314363		0.73501677
398	ZSCAN20	-1.71774409	0.085843304		0.812379452
399	CSMD2	-2.479149694	0.013169602		0.814478124
400	C1orf94	-0.977386331	0.328377928		0.93732604
401	SMIM12	0.380762485	0.703379499		1.068472269
402	GJB5	0.363063051	0.716557785		1.038332483
403	GJB3	-0.290798426	0.771205489		0.973578494
404	GJA4	-0.211531988	0.832472174		0.977597871
405	DLGAP3	0.926371155	0.354253129		1.136242053
406	AC114490.2	-1.741484319	0.08159872		0.827064287
407	TMEM35B	1.092627546	0.274557363		1.116970346
408	ZMYM6	-1.487603664	0.136855447		0.799700975
409	ZMYM1	-1.530887335	0.12579724		0.834079459
410	SFPQ	-1.300578379	0.193402812		0.803890043
411	ZMYM4	-2.464779057	0.013709776		0.660697826
412	KIAA0319L	-1.814320267	0.069628433		0.756956115
413	NCDN	-1.362485468	0.173044727		0.835513529
414	TFAP2E	0.551749704	0.581119851		1.052796609
415	PSMB2	-0.166748978	0.867567566		0.965481907
416	C1orf216	-1.522907449	0.127781862		0.781337491
417	CLSPN	0.944073348	0.345132168		1.071753087
418	AGO4	-2.600633782	0.009305173		0.688565913
419	AGO1	-0.913186416	0.361144507		0.860789914
420	AGO3	-1.164684613	0.24414668		0.855394646
421	TEKT2	-0.146162619	0.883793015		0.988732098
422	ADPRS	0.150707661	0.88020633		1.026437759
423	COL8A2	-0.297981252	0.765717473		0.978084326
424	TRAPPC3	-0.422987074	0.672304692		0.917487546
425	MAP7D1	-2.390947448	0.016804958		0.712232275
426	THRAP3	-1.007271259	0.313804437		0.829830384
427	SH3D21	-1.389821406	0.164583116		0.864379382
428	EVA1B	1.494900137	0.134940506		1.168420072
429	STK40	-0.851059445	0.394736332		0.879551355
430	LSM10	0.632313764	0.527181871		1.120574867
431	OSCP1	-0.884766394	0.376282638		0.876947846
432	MRPS15	-0.275247807	0.78312586		0.938560331
433	CSF3R	-1.914910906	0.055503867		0.85474263
434	GRIK3	0.278584057	0.780564049		1.015643895
435	ZC3H12A	-0.871234507	0.383626122		0.94212111
436	MEAF6	-1.997448766	0.045776455		0.754425474
437	SNIP1	-0.640156438	0.5220709		0.892852367
438	DNALI1	-1.317663538	0.187616306		0.857583037
439	GNL2	0.021564786	0.982795124		1.004214142
440	RSPO1	2.112286721	0.034661864		1.1055684
441	C1orf109	-1.158768315	0.246550636		0.809256993
442	CDCA8	1.18296456	0.236823193		1.098379496
443	EPHA10	-0.138345773	0.889967152		0.984950894
444	MANEAL	-0.518649713	0.604005035		0.933009904
445	YRDC	-0.074188085	0.940860727		0.985797545
446	C1orf122	1.940011561	0.052378285		1.397347146
447	MTF1	-1.328078486	0.18415218		0.826286565
448	INPP5B	-1.460140337	0.144251509		0.793165738
449	SF3A3	-0.932999231	0.350820365		0.815164879
450	FHL3	-1.112770359	0.265807069		0.836046507
451	UTP11	0.207614071	0.835530316		1.040228913
452	POU3F1	1.005542188	0.314635846		1.075733273
453	RRAGC	-1.765168468	0.077535456		0.76210091
454	MYCBP	1.245106683	0.213092538		1.27640069
455	AL139260.3	-0.424780361	0.670996795		0.95060717
456	RHBDL2	-1.698412673	0.089429902		0.821625413
457	AKIRIN1	-0.193383781	0.846658416		0.968348084
458	NDUFS5	1.282859295	0.199541376		1.322510783
459	MACF1	-3.97401083	7.07E-05		0.546282691
460	BMP8A	-1.196215334	0.231612538		0.876301654
461	PABPC4	-1.456997164	0.145117163		0.738395924
462	HEYL	-1.115402567	0.26467795		0.896159358
463	NT5C1A	-0.946062138	0.344116894		0.951721082
464	HPCAL4	-1.076042097	0.28190843		0.939977519
465	PPIE	-1.614933491	0.106325099		0.750199847
466	BMP8B	-0.82476203	0.409506707		0.94676741
467	OXCT2	1.19892451	0.2305573		1.099894998
468	TRIT1	-2.666623657	0.007661741		0.680602248
469	MYCL	-2.755948008	0.00585223		0.826924853
470	MFSD2A	1.315130768	0.188465958		1.124028527
471	CAP1	-1.137405352	0.255368871		0.847619913
472	PPT1	-0.991603005	0.321391223		0.854749812
473	RLF	-2.20924564	0.02715756		0.715808775
474	ZMPSTE24	-0.560642042	0.575041585		0.902120565
475	COL9A2	-0.720655853	0.47112128		0.957511198
476	SMAP2	-0.861677455	0.388865035		0.878773078
477	ZFP69B	-1.903511315	0.056973859		0.796702985
478	ZFP69	-0.621242597	0.534440016		0.9059494
479	EXO5	-0.955736347	0.339205454		0.868853593
480	ZNF684	-0.875969775	0.381046465		0.85997391
481	RIMS3	-1.409450992	0.158701855		0.889783828
482	NFYC	-1.658651216	0.097186095		0.717709298
483	KCNQ4	-0.781523088	0.434494903		0.925846868
484	CITED4	1.219087793	0.222810872		1.179557331
485	CTPS1	0.536605844	0.591539906		1.080101716
486	SLFNL1	-0.805416008	0.420579657		0.940119195
487	SCMH1	-1.591259936	0.111551089		0.734092635
488	FOXO6	1.536667172	0.124374834		1.203916536
489	EDN2	1.503648769	0.132671827		1.105868882
490	HIVEP3	-1.722944864	0.084898496		0.816511338
491	FOXJ3	-1.960665712	0.049918031		0.713601573
492	RIMKLA	-0.681198803	0.495745705		0.917991618
493	ZMYND12	-0.9601606	0.336974393		0.909737957
494	PPCS	-0.505065348	0.613512938		0.916725875
495	CCDC30	-0.9457912	0.344255095		0.892379482
496	PPIH	0.853096411	0.393605842		1.172771075
497	YBX1	1.117668009	0.263708811		1.232964074
498	P3H1	-1.535605456	0.124635175		0.784209149
499	C1orf50	-1.125391161	0.260423315		0.817153865
500	TMEM269	-0.054301105	0.956695269		0.994698298
501	SVBP	-2.16494021	0.030392264		0.788313152
502	ERMAP	-2.483674692	0.013003454		0.73149588
503	ZNF691	-0.550008219	0.582313736		0.912324174
504	SLC2A1	0.923617574	0.355685461		1.108967457
505	FAM183A	2.142349655	0.032165356		1.116288484
506	EBNA1BP2	0.752368504	0.451829482		1.144143982
507	CFAP57	0.941406849	0.346496405		1.089049698
508	TIE1	-0.80528121	0.420657422		0.924469353
509	MPL	-0.915007251	0.360187824		0.899582611
510	CDC20	1.364387924	0.172445507		1.101832927
511	ELOVL1	-0.314906542	0.752832614		0.955445617
512	MED8	-0.979328794	0.327417548		0.849197067
513	SZT2	-2.321609745	0.020253959		0.752329453
514	HYI	-1.414284733	0.157278318		0.808350829
515	PTPRF	-1.289671719	0.197164663		0.864822861
516	KDM4A	-1.22564872	0.220330895		0.822244389
517	ST3GAL3	-2.034979557	0.04185293		0.712312687
518	ARTN	0.189351445	0.849817377		1.019705336
519	IPO13	-1.086576925	0.277223827		0.84521237
520	DPH2	1.409662682	0.158639309		1.22618997
521	ATP6V0B	-0.516667924	0.605387991		0.922885996
522	B4GALT2	-0.63183389	0.527495426		0.876493233
523	CCDC24	-0.681716083	0.495418496		0.930544829
524	SLC6A9	-1.400325749	0.161415793		0.82842857
525	DMAP1	-1.454402498	0.145834748		0.796886736
526	ERI3	-0.634218208	0.525938427		0.876682709
527	RNF220	-0.941410665	0.34649445		0.836043866
528	TMEM53	-0.610340122	0.541636524		0.916030912
529	ARMH1	0.073737724	0.941219081		1.006751318
530	KIF2C	1.129125276	0.25884499		1.089172667
531	RPS8	0.101326471	0.919291304		1.016842495
532	BEST4	-1.263844661	0.206285788		0.868977662
533	PLK3	-0.059142245	0.952838811		0.993386217
534	TCTEX1D4	-0.23025518	0.817893486		0.982568143
535	BTBD19	-0.183864237	0.854119962		0.984250092
536	PTCH2	-1.026402056	0.304702109		0.905720476
537	EIF2B3	-1.129197551	0.258814507		0.794415855
538	HECTD3	-1.729710058	0.083682091		0.770838764
539	UROD	-1.422499983	0.154881157		0.796678159
540	ZSWIM5	-1.53965626	0.123644164		0.851738977
541	HPDL	0.943529796	0.345409982		1.084758642
542	MUTYH	0.230492239	0.817709294		1.03995401
543	TOE1	-0.418523097	0.675564703		0.929393311
544	TESK2	-0.807215947	0.41954208		0.915343606
545	CCDC163	-2.364332564	0.01806259		0.83732859
546	MMACHC	0.292640644	0.769796844		1.054176849
547	PRDX1	-0.414454829	0.678541041		0.928739157
548	AKR1A1	-0.065920895	0.947440805		0.984971731
549	NASP	0.019448368	0.984483426		1.002770839
550	CCDC17	-1.402218404	0.160850038		0.862991238
551	GPBP1L1	-2.536508425	0.011196405		0.69024164
552	TMEM69	-0.180072747	0.857095458		0.969339959
553	IPP	-1.330985427	0.183193806		0.815352326
554	MAST2	-2.252245166	0.024306783		0.719727834
555	PIK3R3	-0.80159141	0.422789348		0.888613931
556	TSPAN1	-1.523540851	0.127623448		0.877786871
557	POMGNT1	-2.333112488	0.019642242		0.682558143
558	LURAP1	-2.727708075	0.006377602		0.786210889
559	RAD54L	1.220844895	0.222144752		1.106075043
560	LRRC41	-1.905560112	0.056707301		0.698198265
561	UQCRH	0.758212891	0.448323545		1.136439679
562	NSUN4	-1.685117572	0.09196589		0.725769428
563	FAAH	-2.642718736	0.008224332		0.699888524
564	KNCN	-0.937220558	0.348645117		0.950104348
565	MKNK1	-1.958918519	0.05012233		0.788874879
566	MOB3C	-2.183088187	0.029029316		0.789695659
567	ATPAF1	-1.077488898	0.281261908		0.829606241
568	TEX38	-2.107322991	0.035089592		0.825103442
569	EFCAB14	-2.903550483	0.003689575		0.677599096
570	CYP4B1	0.44039231	0.659652994		1.0230692
571	CYP4A11	-1.62235347	0.104727686		0.915542514
572	CYP4X1	-0.361797734	0.717503186		0.974983874
573	CYP4Z1	-1.87855226	0.060305655		0.883189181
574	TAL1	-1.879643266	0.060156713		0.843853428
575	STIL	0.860571665	0.389473997		1.092367875
576	CMPK1	-2.71030296	0.006722178		0.683260556
577	FOXE3	-0.414078017	0.678816972		0.966495239
578	FOXD2	-0.651431969	0.51476768		0.956061962
579	TRABD2B	-0.631089811	0.527981803		0.958404192
580	SLC5A9	-1.680808603	0.092800097		0.900911062
581	SPATA6	-2.267952289	0.023332115		0.801780012
582	AGBL4	-0.946101384	0.344096878		0.92925365
583	BEND5	-1.540974888	0.123322898		0.819362196
584	ELAVL4	-2.422143351	0.015429263		0.817328745
585	DMRTA2	-0.991177045	0.321599137		0.915183736
586	FAF1	-0.719135119	0.47205767		0.878379341
587	CDKN2C	1.398192287	0.162055332		1.131663756
588	RNF11	-2.942019438	0.003260795		0.694446284
589	TTC39A	-1.438461087	0.150303271		0.907374248
590	EPS15	-3.218447369	0.001288866		0.659243272
591	OSBPL9	-3.698830015	0.000216596		0.567516518
592	NRDC	-2.6492696	0.008066595		0.588922158
593	RAB3B	-2.466426172	0.013646886		0.865883702
594	TXNDC12	-1.220838084	0.222147331		0.798887596
595	KTI12	-0.530046125	0.596079951		0.912460116
596	BTF3L4	-1.728084516	0.083973073		0.767197922
597	ZFYVE9	-2.654593112	0.007940412		0.624034968
598	CC2D1B	-2.14678895	0.031810087		0.733487905
599	ORC1	0.974593343	0.329762017		1.104141023
600	PRPF38A	-0.978584225	0.327785457		0.841269131
601	TUT4	-1.901619335	0.057220938		0.782057657
602	GPX7	-0.532386062	0.594458637		0.927430751
603	SHISAL2A	-0.363220608	0.716440094		0.965902061
604	COA7	-0.032301195	0.974231856		0.994750884
605	ZYG11B	-2.939383225	0.003288662		0.651981477
606	ZYG11A	2.030474401	0.042308341		1.117582423
607	ECHDC2	0.097774346	0.922111478		1.007693703
608	SCP2	-2.67802604	0.007405746		0.658259807
609	PODN	-0.537155767	0.591160023		0.965724566
610	SLC1A7	-0.017286426	0.986208115		0.998684336
611	CPT2	-0.472130376	0.636833732		0.925572328
612	CZIB	-1.491375115	0.135863038		0.737709936
613	MAGOH	2.257103602	0.024001602		1.684394784
614	LRP8	-1.95481329	0.050605112		0.799400753
615	GLIS1	-0.420825238	0.673882701		0.961833245
616	NDC1	-0.241869089	0.808881603		0.965533257
617	YIPF1	-1.971732735	0.048640125		0.755540719
618	DIO1	-2.217899056	0.026561716		0.846405318
619	HSPB11	-0.550276251	0.582129911		0.922916172
620	LRRC42	-0.509828725	0.610171459		0.920847792
621	TMEM59	-2.260746572	0.023774955		0.69886433
622	TCEANC2	-0.841692957	0.399959842		0.883206716
623	AL357673.1	-0.757051703	0.449018888		0.925343014
624	CDCP2	0.262950957	0.792588379		1.028368037
625	CYB5RL	-1.473379083	0.140648847		0.845631293
626	MRPL37	-0.229790188	0.818254809		0.947444288
627	SSBP3	-1.125135717	0.260531528		0.84395559
628	ACOT11	-0.192288522	0.847516209		0.97715806
629	FAM151A	1.514322254	0.129944127		1.129622863
630	MROH7	-0.808494042	0.418806234		0.930618175
631	MROH7-TTC4	-0.573900459	0.566035162		0.958077817
632	TTC4	0.236488987	0.813053252		1.043483974
633	PARS2	1.120272808	0.262597526		1.188704672
634	TTC22	-2.786824856	0.005322724		0.869908172
635	DHCR24	0.084020759	0.933039926		1.007389838
636	PCSK9	-0.855449927	0.392302114		0.942080618
637	USP24	-2.816779978	0.004850774		0.663785411
638	PLPP3	-1.081257476	0.279582598		0.901880691
639	PRKAA2	-1.409570799	0.158666455		0.856861684
640	FYB2	-2.83744314	0.004547645		0.808653611
641	DAB1	-3.772402441	0.000161683		0.809907412
642	OMA1	-0.743819719	0.456985549		0.892476676
643	TACSTD2	-1.927632407	0.053900865		0.868551688
644	MYSM1	-2.763417492	0.005719955		0.727861687
645	JUN	-1.978987751	0.047817385		0.805208136
646	FGGY	-1.840263992	0.065729489		0.77649743
647	HOOK1	-2.242410589	0.024934848		0.848761657
648	CYP2J2	-1.100979881	0.270905413		0.937072693
649	NFIA	-1.874075455	0.060920026		0.83552459
650	TM2D1	-1.833228487	0.066768599		0.755607683
651	PATJ	-2.031652185	0.04218888		0.755491704
652	L1TD1	-0.58572129	0.558062825		0.963371701
653	KANK4	-2.55358432	0.010662046		0.875905083
654	USP1	-0.630509772	0.528361111		0.915308448
655	DOCK7	-2.490260302	0.012764957		0.654350255
656	ANGPTL3	-2.579398949	0.009897241		0.804721339
657	ATG4C	-0.734542655	0.462618073		0.888055251
658	FOXD3	-0.921860125	0.356601541		0.968299126
659	ALG6	-1.263768774	0.206313032		0.823171731
660	ITGB3BP	-0.165588512	0.868480788		0.975028594
661	EFCAB7	-2.655390645	0.007921661		0.735641698
662	PGM1	-0.783453263	0.433360989		0.895664861
663	ROR1	-0.592536273	0.553491538		0.952762267
664	CACHD1	-1.779227356	0.075202495		0.767591585
665	RAVER2	-1.786959204	0.073944082		0.780804933
666	JAK1	-3.17036824	0.001522459		0.657008936
667	AK4	-0.591219532	0.554373337		0.938324063
668	DNAJC6	-2.173888211	0.029713532		0.81618135
669	LEPROT	-2.414594386	0.015752741		0.686552159
670	LEPR	-2.775245154	0.005516011		0.794432733
671	PDE4B	-0.979338995	0.327412509		0.912616317
672	SGIP1	-2.336052829	0.019488488		0.806348874
673	TCTEX1D1	1.178257726	0.238693875		1.098210475
674	INSL5	-2.303045605	0.021276277		0.828767632
675	DNAI4	-1.954130627	0.050685771		0.78041226
676	MIER1	-2.503081207	0.012311729		0.716721077
677	SLC35D1	-3.764652913	0.000166781		0.567610596
678	IL12RB2	-0.348210222	0.727682312		0.965195595
679	SERBP1	0.352592729	0.724393789		1.069563208
680	GADD45A	-1.680832215	0.092795509		0.826623102
681	GNG12	-2.722489356	0.006479212		0.789861636
682	DIRAS3	-1.894798974	0.058119039		0.914871876
683	WLS	-1.567643752	0.116964295		0.887083059
684	DEPDC1	0.816177378	0.414398693		1.052858819
685	LRRC7	-2.693439993	0.007071887		0.816829688
686	LRRC40	-2.642794044	0.008222503		0.71964665
687	SRSF11	-3.244166031	0.001177951		0.653317672
688	ANKRD13C	-3.515090403	0.000439604		0.588720767
689	CTH	-1.256412424	0.20896648		0.834957169
690	PTGER3	-0.727021501	0.467212784		0.954434161
691	ZRANB2	-2.155120819	0.031152381		0.768378081
692	NEGR1	-1.979085634	0.047806366		0.867337115
693	LRRIQ3	-0.508196888	0.611315273		0.947323514
694	FPGT	-2.43230717	0.015002978		0.724037478
695	FPGT-TNNI3K	-2.535673904	0.011223119		0.806438413
696	TNNI3K	-2.232180969	0.025603005		0.872152243
697	LRRC53	-2.222926483	0.026220758		0.854319037
698	ERICH3	-1.459156621	0.144522005		0.928771146
699	CRYZ	-1.767650437	0.07711936		0.816029527
700	TYW3	-2.212482907	0.026933316		0.688607421
701	SLC44A5	-2.369406637	0.017816653		0.883612424
702	ACADM	-3.119034927	0.001814445		0.651112536
703	RABGGTB	-1.812559154	0.069899842		0.738859069
704	MSH4	-1.260157415	0.207612582		0.903951083
705	ST6GALNAC3	-0.738434472	0.460250474		0.923647569
706	ST6GALNAC5	-2.492596062	0.012681302		0.848520791
707	PIGK	-2.674285113	0.007488875		0.688596728
708	AK5	-2.717417299	0.00657936		0.813549557
709	ZZZ3	-2.907279369	0.003645874		0.621040383
710	USP33	-2.617135117	0.008867123		0.710331822
711	MIGA1	-2.768108678	0.005638265		0.711912565
712	NEXN	-1.080976728	0.279707466		0.907390899
713	FUBP1	-1.937392985	0.052697323		0.748315074
714	DNAJB4	-2.762070777	0.005743603		0.674855196
715	GIPC2	-2.53598764	0.011213069		0.809143455
716	PTGFR	-1.592250017	0.111328539		0.909878136
717	IFI44L	1.07624362	0.281818316		1.0633365
718	IFI44	0.361406423	0.717795647		1.028374704
719	ADGRL4	-1.200611785	0.229901827		0.887019194
720	ADGRL2	-2.317227366	0.02049135		0.805509749
721	TTLL7	-3.193615182	0.001405033		0.763578077
722	PRKACB	-3.777647917	0.000158316		0.715482305
723	SAMD13	-1.053040808	0.292322289		0.901913499
724	DNASE2B	-1.419985247	0.155611976		0.88984735
725	RPF1	-0.01742182	0.986100102		0.997019763
726	GNG5	-0.640778792	0.521666414		0.929652383
727	SPATA1	-1.851642066	0.064077238		0.849588719
728	CTBS	-2.227833429	0.025891625		0.77190427
729	SSX2IP	-1.014945622	0.310131749		0.879124068
730	LPAR3	-0.635995488	0.524779363		0.959742386
731	MCOLN2	0.043817919	0.965049543		1.002576202
732	MCOLN3	-0.138809108	0.889600996		0.99163996
733	SYDE2	-1.799336004	0.071965546		0.890585079
734	C1orf52	-1.210668277	0.226022565		0.801759477
735	BCL10	-1.275531237	0.202121275		0.816763954
736	DDAH1	-2.313755501	0.020681138		0.836937419
737	CCN1	-0.963939398	0.33507631		0.946594058
738	ZNHIT6	-1.300862025	0.193305687		0.753374491
739	COL24A1	-0.977292042	0.328424592		0.938133209
740	ODF2L	-3.277965038	0.001045583		0.65082314
741	SH3GLB1	-2.858992584	0.004249887		0.624943057
742	SELENOF	-1.258340087	0.208268789		0.796336147
743	HS2ST1	-2.357549977	0.018395979		0.667166405
744	LMO4	1.359621782	0.173949642		1.227346649
745	PKN2	-2.10179618	0.035571134		0.770619503
746	GTF2B	-2.435194158	0.014883801		0.664098266
747	KYAT3	-2.097626179	0.035938181		0.70019388
748	RBMXL1	-1.454258344	0.145874695		0.77738308
749	GBP3	0.088869363	0.929185732		1.007629614
750	GBP1	-0.866401606	0.386269964		0.933737666
751	GBP2	-1.213662413	0.224876663		0.90333896
752	GBP4	-1.065909358	0.286464618		0.911787196
753	GBP5	-0.454154947	0.649717307		0.972860429
754	LRRC8B	-1.256535294	0.208921958		0.851929623
755	LRRC8C	-2.12266738	0.033781734		0.803352599
756	LRRC8D	-1.489212866	0.136431324		0.780494181
757	ZNF326	-1.81583302	0.06939599		0.775179255
758	ZNF644	-2.008157923	0.044626513		0.759449228
759	HFM1	-2.606766013	0.00914018		0.80957854
760	CDC7	-0.012954981	0.98966371		0.998526667
761	TGFBR3	-1.757933828	0.078758769		0.874884556
762	EPHX4	-1.618975811	0.105452468		0.837828921
763	SETSIP	1.761245413	0.078196875		1.237376094
764	BTBD8	-2.067776972	0.038661		0.812799268
765	C1orf146	-1.951961223	0.050942809		0.865248153
766	GLMN	-2.229192786	0.02580108		0.786629469
767	RPAP2	-2.153419686	0.03128571		0.743570844
768	GFI1	-0.685802124	0.492837897		0.955621536
769	EVI5	-2.419451574	0.01554393		0.684569687
770	RPL5	-0.380327431	0.703702375		0.943190583
771	DIPK1A	-2.982460596	0.002859415		0.712390536
772	MTF2	-1.395823362	0.162767694		0.837470416
773	TMED5	-1.30429333	0.192133589		0.844369497
774	CCDC18	-0.203495356	0.838747875		0.976360465
775	DR1	-0.800847899	0.423219705		0.858711431
776	FNBP1L	-2.417830524	0.015613347		0.754289233
777	BCAR3	-0.974341347	0.329887081		0.901816023
778	DNTTIP2	-1.642742499	0.100436222		0.745694615
779	GCLM	-2.190234259	0.028507252		0.753612094
780	ABCA4	0.123365194	0.901817918		1.011454893
781	ARHGAP29	-1.480451885	0.138752692		0.859734914
782	ABCD3	-1.908104343	0.056377732		0.730313253
783	F3	-0.53003421	0.596088212		0.970149618
784	SLC44A3	-1.547707492	0.121692737		0.90534953
785	CNN3	-0.682408977	0.494980381		0.901016822
786	ALG14	-1.324703414	0.18526954		0.762972318
787	TLCD4	-1.733706307	0.082970207		0.846272483
788	TLCD4-RWDD3	-1.234766308	0.21691749		0.879100999
789	RWDD3	-1.139162304	0.254635465		0.827817102
790	PTBP2	-2.909858352	0.003615926		0.723135847
791	DPYD	-1.516796678	0.129318026		0.862136074
792	SNX7	-0.15304002	0.878366715		0.985509586
793	PLPPR5	0.308305939	0.757849547		1.019376727
794	PLPPR4	-2.294727161	0.021748765		0.820563025
795	PALMD	-1.749769513	0.080158093		0.860536199
796	FRRS1	-1.452181548	0.146451132		0.88634479
797	AGL	-3.402274444	0.000668275		0.614969622
798	SLC35A3	-1.77654655	0.075642877		0.735708444
799	MFSD14A	-2.466590726	0.013640617		0.636412586
800	SASS6	-0.257619145	0.796700853		0.972118716
801	TRMT13	-0.552847357	0.580367937		0.940431269
802	LRRC39	-1.796874012	0.072355623		0.829507611
803	DBT	-1.463706269	0.143274222		0.778452873
804	RTCA	-1.604679211	0.108564419		0.704459788
805	CDC14A	-1.121979384	0.261871206		0.849333008
806	GPR88	-1.565990195	0.117350913		0.917836092
807	VCAM1	-0.419349052	0.674961053		0.967637592
808	EXTL2	-2.126736823	0.033441956		0.730343865
809	SLC30A7	-1.936898688	0.052757729		0.711807001
810	DPH5	-0.254880083	0.79881572		0.954188485
811	S1PR1	-0.548026337	0.583673819		0.945403316
812	OLFM3	-2.017314549	0.043662698		0.934413082
813	COL11A1	-1.088384445	0.276425425		0.954552765
814	RNPC3	-2.403340528	0.016246051		0.78665726
815	AMY2B	-2.882116237	0.00395014		0.792761743
816	PRMT6	0.850058614	0.395292499		1.163930809
817	NTNG1	-1.19106708	0.233627252		0.924797714
818	VAV3	-1.46559941	0.142757452		0.867505303
819	SLC25A24	-1.927162965	0.053959324		0.789053788
820	FAM102B	-2.793914494	0.005207425		0.711122758
821	HENMT1	-1.27844636	0.201092087		0.887116755
822	PRPF38B	-1.006088136	0.314373175		0.845970264
823	FNDC7	1.966257496	0.049268874		1.11610828
824	STXBP3	-2.265356962	0.023490783		0.747529037
825	AKNAD1	-2.062565738	0.039153906		0.789521383
826	GPSM2	-0.754360918	0.450632532		0.908617531
827	CLCC1	-1.495716916	0.13472744		0.772131917
828	WDR47	-2.96146203	0.003061822		0.685681209
829	TAF13	1.479222723	0.139080798		1.259494879
830	TMEM167B	-2.812582073	0.004914548		0.641961955
831	C1orf194	2.095037888	0.036167625		1.231547042
832	ELAPOR1	0.697101649	0.485739183		1.074289984
833	SARS1	-0.912973368	0.361256548		0.827936354
834	CELSR2	-1.865787247	0.062071137		0.765327655
835	PSRC1	0.482477224	0.629466974		1.062762741
836	MYBPHL	-0.737837952	0.460612928		0.933836976
837	SORT1	-1.841866854	0.065494628		0.741699807
838	PSMA5	0.421615742	0.673305514		1.104907059
839	SYPL2	-1.420431607	0.155482067		0.887393202
840	ATXN7L2	-0.838971551	0.401485274		0.891064143
841	CYB561D1	-1.489107478	0.136459069		0.795049393
842	AMIGO1	-1.687310878	0.09154359		0.795210605
843	GPR61	0.399579029	0.689466605		1.036060323
844	GNAI3	0.65389404	0.513180074		1.159868624
845	AMPD2	-0.035380472	0.971776356		0.992392278
846	GSTM4	-1.982374037	0.047437393		0.783760212
847	GSTM2	-3.406557671	0.000657877		0.61052627
848	GSTM1	0.01219371	0.990271068		1.000331558
849	GSTM5	-1.600394428	0.10951111		0.904937831
850	GSTM3	-0.590833672	0.554631871		0.921537426
851	EPS8L3	-0.426000617	0.670107397		0.969936688
852	CSF1	-0.934938846	0.349819816		0.922003455
853	AHCYL1	-1.925744876	0.054136237		0.656455557
854	STRIP1	-2.457749546	0.013981064		0.657426489
855	ALX3	1.348999337	0.177337179		1.064936595
856	UBL4B	0.766572799	0.443335553		1.04824273
857	SLC6A17	-1.603751513	0.108768836		0.908456749
858	KCNC4	-1.656800697	0.097559776		0.855282005
859	RBM15	-0.025956978	0.979291653		0.995150822
860	SLC16A4	-1.267327061	0.205038368		0.877034635
861	LAMTOR5	1.811643084	0.070041363		1.553913352
862	PROK1	-0.465973421	0.641234525		0.968683083
863	KCNA2	-1.04496596	0.296038703		0.938059379
864	KCNA3	0.25727801	0.796964167		1.023579862
865	CD53	-0.468644371	0.639323856		0.965113067
866	LRIF1	-0.378873152	0.704782062		0.950485256
867	DRAM2	-1.535746894	0.124600469		0.739847193
868	CEPT1	-1.095358405	0.273359649		0.860345682
869	DENND2D	-0.364548404	0.715448536		0.975905331
870	CHI3L2	-0.08131148	0.935194244		0.995838983
871	PIFO	-0.048537439	0.961287927		0.996423923
872	OVGP1	-1.123427044	0.261256169		0.882804959
873	WDR77	0.506622555	0.61241968		1.097095904
874	ATP5PB	-0.553211931	0.580118298		0.884411124
875	C1orf162	-1.202477879	0.229178432		0.870284369
876	TMIGD3	-1.407440342	0.159296856		0.880228171
877	RAP1A	-1.109314253	0.267294638		0.818363318
878	INKA2	-0.097264205	0.922516581		0.984545676
879	DDX20	-1.306330396	0.191440225		0.80859303
880	KCND3	0.019015903	0.984828419		1.001374557
881	CTTNBP2NL	-1.918313599	0.055071259		0.728033533
882	WNT2B	-1.654641567	0.097997227		0.821777101
883	ST7L	0.047907557	0.961789917		1.009922923
884	CAPZA1	-1.623335039	0.104517803		0.720732621
885	MOV10	-1.561422869	0.11842401		0.828625615
886	RHOC	-0.684061645	0.49393624		0.935969335
887	PPM1J	-0.977966276	0.328091004		0.920546736
888	TAFA3	-0.9745627	0.329777223		0.939198541
889	SLC16A1	0.056991218	0.954552191		1.007540229
890	LRIG2	-1.663512055	0.09620998		0.735796492
891	MAGI3	-2.786890501	0.005321646		0.707043477
892	PHTF1	-1.848378758	0.064547569		0.760079968
893	RSBN1	-2.79651348	0.005165726		0.679512877
894	PTPN22	-0.918582814	0.358313825		0.931343671
895	BCL2L15	-0.252707391	0.800494336		0.970921598
896	AP4B1	-0.83142249	0.405734999		0.866287886
897	DCLRE1B	-0.139409092	0.889126888		0.978261424
898	HIPK1	-2.274280276	0.02294914		0.692840284
899	OLFML3	-0.797956921	0.42489549		0.943198518
900	SYT6	-0.604447855	0.545545928		0.971500773
901	TRIM33	-2.291462357	0.021936687		0.733131631
902	BCAS2	-0.168784576	0.865966091		0.968024729
903	DENND2C	-1.097126898	0.272585923		0.895263586
904	NRAS	0.001934724	0.998456314		1.000327833
905	CSDE1	-2.191934645	0.028384226		0.622991803
906	SIKE1	-0.816089698	0.414448836		0.864802466
907	TSHB	-2.642185233	0.008237299		0.817302022
908	TSPAN2	-2.262991959	0.023636185		0.810222077
909	NGF	0.647794921	0.517117601		1.054962374
910	VANGL1	-0.155392924	0.876511563		0.98351726
911	CASQ2	-1.509102814	0.131272511		0.911759741
912	NHLH2	1.859867536	0.062904269		1.060381777
913	SLC22A15	0.853331013	0.393475766		1.063527989
914	ATP1A1	-0.720759439	0.471057535		0.888597245
915	CD58	-1.039224523	0.298700328		0.898519354
916	IGSF3	-2.405809288	0.016136686		0.775261399
917	CD2	-0.027914678	0.977730202		0.998499227
918	PTGFRN	-1.029551709	0.303220494		0.875062751
919	CD101	-2.308031695	0.020997374		0.796314875
920	TTF2	0.826960158	0.408259644		1.096029744
921	TRIM45	-1.218109172	0.223182489		0.841179539
922	VTCN1	-1.663017497	0.096308933		0.892353292
923	MAN1A2	-1.49267979	0.135521026		0.787574437
924	TENT5C	-0.533199964	0.593895166		0.967124984
925	GDAP2	0.021596053	0.982770182		1.004542339
926	WDR3	0.621908586	0.534001979		1.100675654
927	SPAG17	0.878596423	0.379620136		1.068114818
928	TBX15	-0.447747902	0.654335146		0.975146522
929	WARS2	-1.445958364	0.14818888		0.774511129
930	HSD3B2	-1.340982294	0.179926202		0.942684035
931	ZNF697	-1.452580324	0.146340312		0.783610971
932	PHGDH	0.026467766	0.978884244		1.001596406
933	NOTCH2	-2.021300789	0.043248638		0.839324546
934	SEC22B	-1.580630799	0.113962479		0.6924938
935	NBPF26	-1.525386415	0.127162745		0.859920131
936	FCGR1B	-0.02818031	0.977518341		0.997907646
937	FAM72B	1.213730227	0.224850758		1.119701399
938	SRGAP2C	-1.724214243	0.084669174		0.775848538
939	FAM72C	1.36098411	0.173518711		1.127728883
940	NBPF15	-1.971981951	0.048611667		0.804490742
941	SRGAP2B	-0.776039428	0.437725706		0.904555132
942	FAM72D	1.270280748	0.203984643		1.11960614
943	NBPF20	-2.263769221	0.023588313		0.758563354
944	GPR89A	0.27232973	0.785368499		1.064876462
945	PDZK1	-2.001849517	0.045300919		0.840128215
946	CD160	-1.410840596	0.158291621		0.88816262
947	RNF115	-2.624814903	0.008669608		0.606661309
948	POLR3C	-1.983521098	0.047309253		0.643547681
949	NUDT17	-0.486862739	0.626355606		0.927278924
950	PIAS3	-2.714509655	0.006637397		0.655176667
951	ANKRD35	-2.392649009	0.016727234		0.852304242
952	ITGA10	-1.539699601	0.123633594		0.862645094
953	PEX11B	-1.459803708	0.144344029		0.760011291
954	RBM8A	0.207811698	0.835375998		1.048103313
955	LIX1L	-1.03446526	0.300918709		0.779408022
956	ANKRD34A	1.544468784	0.122474808		1.250961773
957	POLR3GL	-1.212694134	0.225246783		0.827150567
958	TXNIP	-2.400477386	0.016373702		0.781864039
959	NBPF10	-1.704030416	0.088375405		0.851841519
960	NOTCH2NLA	-0.643904293	0.519637498		0.951116283
961	PPIAL4H	-2.371568993	0.017712739		0.816422
962	NBPF12	-3.02312882	0.002501757		0.677775738
963	PRKAB2	-3.482977564	0.00049587		0.566532778
964	FMO5	-2.354800361	0.018532659		0.757928306
965	CHD1L	-1.455340035	0.145575148		0.767962519
966	BCL9	-1.907914183	0.056402309		0.70687219
967	ACP6	0.725988303	0.467845942		1.063140313
968	GJA5	-1.176126562	0.239544305		0.901554184
969	GPR89B	-1.031895551	0.30212105		0.840332987
970	NBPF11	-2.103257769	0.035443243		0.803883115
971	NBPF14	-1.207501685	0.227238996		0.890699819
972	PDE4DIP	-3.926579006	8.62E-05		0.612979027
973	NBPF9	-1.692892853	0.090475864		0.82760507
974	NBPF19	-0.922908569	0.356054854		0.915334116
975	FCGR1A	0.512376349	0.60838764		1.036751614
976	H2BC18	0.834513298	0.403991797		1.06838639
977	H3C13	2.463541364	0.013757202		1.222980067
978	H4C14	2.322998435	0.020179237		1.254638899
979	H3C14	2.821644165	0.004777816		1.194463363
980	H2AC18	3.098018734	0.001948191		1.20718355
981	H2AC19	3.462058496	0.000536061		1.238472485
982	H2BC21	0.016706703	0.986670599		1.001770616
983	H2AC20	1.54203458	0.123065191		1.167390011
984	H2AC21	0.526445671	0.59857859		1.043861409
985	BOLA1	0.586949442	0.557237663		1.148679412
986	SV2A	-0.441625702	0.658760082		0.94227451
987	SF3B4	1.441324212	0.14949311		1.379475619
988	MTMR11	-2.099308571	0.035789708		0.825119688
989	OTUD7B	0.250640412	0.802092135		1.048605621
990	VPS45	-1.333082285	0.182504802		0.772454578
991	PLEKHO1	-1.478961919	0.139150493		0.723976323
992	ANP32E	0.487854408	0.62565297		1.081926412
993	CA14	0.351247913	0.725402368		1.036951265
994	APH1A	0.424693651	0.671060013		1.098057582
995	C1orf54	-0.899585756	0.36834074		0.894391747
996	CIART	1.006114937	0.314360284		1.104362065
997	MRPS21	1.81055906	0.070209134		1.466385747
998	PRPF3	-0.424567085	0.671152292		0.930229977
999	RPRD2	-1.796416691	0.072428271		0.718785629
1000	TARS2	-0.712165577	0.47636225		0.86555473
1001	ECM1	-1.489781756	0.13628163		0.849732107
1002	ADAMTSL4	-0.299983148	0.76419001		0.97748046
1003	MCL1	-1.73623518	0.082522259		0.785113262
1004	ENSA	-1.297997463	0.194288207		0.764453433
1005	GOLPH3L	-1.559578043	0.118859629		0.741496103
1006	HORMAD1	-0.373773769	0.708572637		0.965438941
1007	CTSS	-1.163337323	0.244692668		0.902235349
1008	CTSK	-2.275204268	0.022893679		0.785980373
1009	ARNT	-2.833100822	0.004609884		0.589528261
1010	SETDB1	-0.767787878	0.442613218		0.884133661
1011	CERS2	-1.3779476	0.168219467		0.768896263
1012	ANXA9	-1.879462078	0.060181427		0.754136853
1013	MINDY1	-2.892584341	0.003820866		0.657072674
1014	PRUNE1	-1.77924524	0.075199564		0.690356618
1015	BNIPL	0.955683466	0.339232178		1.127028982
1016	C1orf56	1.139358903	0.25455349		1.325066837
1017	CDC42SE1	-1.628351756	0.103450321		0.753620824
1018	MLLT11	-2.735980721	0.006219467		0.718999354
1019	GABPB2	-1.279354811	0.200772139		0.806991043
1020	SEMA6C	-1.127386388	0.259579152		0.843546896
1021	TNFAIP8L2	-0.233698765	0.815218847		0.979390654
1022	SCNM1	1.009494122	0.312737719		1.243754146
1023	LYSMD1	-1.036532599	0.299953739		0.827531902
1024	VPS72	0.399304301	0.689668998		1.092954329
1025	PIP5K1A	-0.717521572	0.473052331		0.860377385
1026	PSMD4	1.114515087	0.265058276		1.33875619
1027	ZNF687	0.039748252	0.968293833		1.008251804
1028	PI4KB	-2.618311624	0.008836607		0.585685502
1029	RFX5	-1.216658106	0.223734325		0.813613411
1030	SELENBP1	-0.406413955	0.684438468		0.969264831
1031	PSMB4	0.819405739	0.412554962		1.231876772
1032	POGZ	-2.087843266	0.036811975		0.710862596
1033	CGN	-2.087265237	0.036864165		0.862946166
1034	TUFT1	-1.656919438	0.097535764		0.762846093
1035	SNX27	-0.348357127	0.727571996		0.923896786
1036	CELF3	-0.638104882	0.523405409		0.926463276
1037	RIIAD1	-1.087374305	0.276871422		0.892256306
1038	MRPL9	0.686934973	0.492123707		1.199299467
1039	OAZ3	-0.567504954	0.570371162		0.929596459
1040	TDRKH	-0.290912327	0.771118373		0.955874746
1041	LINGO4	-1.373471555	0.169605798		0.930352625
1042	RORC	-0.981974449	0.326112436		0.941514226
1043	C2CD4D	-0.286463153	0.774523411		0.981766634
1044	THEM5	-1.320442395	0.186687357		0.919785936
1045	THEM4	-1.802938011	0.071397951		0.804331407
1046	S100A10	-0.413613089	0.679157486		0.971735758
1047	S100A11	0.064436878	0.948622367		1.00637787
1048	TCHH	-1.675430703	0.093849757		0.872503707
1049	HRNR	-2.040185634	0.04133184		0.834808903
1050	FLG	-1.051641791	0.292963927		0.94177293
1051	LORICRIN	0.14984403	0.88088767		1.009250509
1052	S100A9	-0.525015665	0.599572301		0.965195629
1053	S100A12	-1.719769678	0.085474316		0.895889079
1054	S100A8	-1.100750956	0.271005062		0.937786874
1055	S100A7	-0.844639139	0.398312349		0.9457896
1056	S100A6	-0.260708461	0.79431734		0.980596561
1057	S100A4	-0.867358489	0.385745619		0.928199592
1058	S100A3	1.63026303	0.103045918		1.144770597
1059	S100A2	-0.619910487	0.535316721		0.956139599
1060	S100A16	-0.727846157	0.466707766		0.942707607
1061	S100A14	-1.314908177	0.188540764		0.919215028
1062	S100A13	-1.668023627	0.095311037		0.848565343
1063	S100A1	0.179772551	0.857331134		1.011891482
1064	CHTOP	-0.264555979	0.791351536		0.947807646
1065	SNAPIN	0.616586019	0.537507818		1.152279456
1066	ILF2	-0.551237669	0.58147076		0.899200945
1067	NPR1	-0.741672219	0.458285956		0.929797668
1068	INTS3	-2.184788363	0.028904368		0.716465539
1069	SLC27A3	-0.559960358	0.575506477		0.912294993
1070	GATAD2B	-1.073597995	0.283002897		0.825249896
1071	DENND4B	0.056695777	0.954787538		1.010219411
1072	CRTC2	-1.288920109	0.197425862		0.810775775
1073	SLC39A1	1.627914414	0.103543035		1.431171242
1074	CREB3L4	-0.254692544	0.798960576		0.966910733
1075	JTB	0.403203581	0.686798466		1.113394364
1076	RAB13	-0.594451406	0.552210235		0.943158816
1077	RPS27	0.52809534	0.597433165		1.079883927
1078	NUP210L	0.162419416	0.870975582		1.016940234
1079	TPM3	-0.013875142	0.988929594		0.997142037
1080	C1orf43	0.535287154	0.592451308		1.13571348
1081	UBAP2L	-1.40308855	0.160590435		0.73369067
1082	HAX1	0.890455627	0.373221284		1.249307707
1083	AQP10	0.223633365	0.8230426		1.012748724
1084	ATP8B2	-1.327115766	0.184470391		0.793547372
1085	IL6R	-0.748983214	0.453867323		0.946310115
1086	SHE	-1.648913471	0.099165363		0.859532882
1087	TDRD10	-0.462234543	0.643913134		0.962523696
1088	UBE2Q1	-0.695718769	0.486604969		0.850264559
1089	CHRNB2	0.111514511	0.911208359		1.015860923
1090	ADAR	-2.206964518	0.027316538		0.649862452
1091	KCNN3	-1.265224973	0.205790693		0.887625113
1092	PMVK	0.542187359	0.587689443		1.121227603
1093	PBXIP1	-1.841311544	0.065575917		0.840661307
1094	PYGO2	0.366832756	0.713743773		1.075778141
1095	SHC1	-1.315665915	0.188286199		0.872318359
1096	CKS1B	2.109708939	0.034883434		1.30436199
1097	FLAD1	1.658274776	0.097262018		1.430408689
1098	ZBTB7B	0.207046637	0.835973436		1.026632065
1099	DCST2	-0.970919529	0.331588352		0.89337224
1100	DCST1	-0.525827559	0.599008025		0.943981241
1101	ADAM15	-1.41928385	0.155816279		0.77875657
1102	EFNA4	-0.837279845	0.402435286		0.892316582
1103	EFNA3	1.276144135	0.201904572		1.175006953
1104	EFNA1	-1.276404229	0.201812662		0.878965595
1105	SLC50A1	1.877055116	0.06051054		1.501933608
1106	DPM3	2.579737103	0.009887556		1.640625742
1107	KRTCAP2	3.152764125	0.001617324		2.100862444
1108	TRIM46	0.219152582	0.826531192		1.03072447
1109	MUC1	0.994884801	0.319792296		1.099529462
1110	THBS3	0.15953292	0.873249024		1.023892089
1111	MTX1	1.853331113	0.063834914		1.516607531
1112	GBA	-1.579418118	0.114240184		0.796250083
1113	FAM189B	1.430132452	0.152679008		1.395439428
1114	SCAMP3	1.491592273	0.135806065		1.392200387
1115	CLK2	0.312380521	0.754751352		1.057259189
1116	HCN3	-0.442278904	0.658287394		0.945757617
1117	PKLR	-1.314071552	0.188822126		0.914567308
1118	FDPS	-0.154309374	0.877365807		0.966758818
1119	RUSC1	-1.908841569	0.056282533		0.730467917
1120	ASH1L	-2.07160373	0.038302412		0.720602305
1121	MSTO1	1.088945902	0.276177743		1.232734657
1122	YY1AP1	-1.990212416	0.046567541		0.658187138
1123	DAP3	-0.060934799	0.951411135		0.984843061
1124	GON4L	-1.58989732	0.111857952		0.743408668
1125	SYT11	-2.157906817	0.030935077		0.743306923
1126	RIT1	-1.973020224	0.048493258		0.720809717
1127	KHDC4	-0.087791281	0.930042568		0.987332379
1128	ARHGEF2	0.563368655	0.573183877		1.107418198
1129	SSR2	-0.287833993	0.773473815		0.944148908
1130	UBQLN4	-0.30703906	0.758813642		0.936607506
1131	LAMTOR2	2.003883645	0.045082526		1.585337073
1132	RAB25	-1.027482954	0.304193108		0.907110516
1133	MEX3A	0.212421314	0.831778359		1.017478564
1134	LMNA	-0.660252303	0.509091933		0.936888883
1135	SEMA4A	-0.944405258	0.344962596		0.880914722
1136	SLC25A44	-0.643213037	0.520085875		0.881949835
1137	PMF1-BGLAP	0.010191937	0.991868152		1.001750798
1138	PMF1	-0.31014264	0.756452488		0.929490762
1139	BGLAP	-0.146099088	0.883843166		0.985478828
1140	PAQR6	0.564314425	0.572540166		1.067508425
1141	SMG5	-1.62857325	0.103403391		0.716144824
1142	TMEM79	0.766733118	0.443240208		1.134495327
1143	GLMP	-2.009314696	0.04450377		0.799274053
1144	VHLL	2.194899721	0.028170792		1.217227219
1145	CCT3	0.612992027	0.539881611		1.131048528
1146	TSACC	1.854984006	0.063598511		1.253840093
1147	RHBG	0.811727989	0.41694773		1.038750151
1148	MEF2D	-1.191462785	0.233471958		0.820864639
1149	IQGAP3	1.956814772	0.05036925		1.169614738
1150	TTC24	0.876425076	0.380798991		1.050791407
1151	NAXE	2.259395643	0.023858785		1.687432399
1152	GPATCH4	1.435681831	0.151092898		1.254990412
1153	HAPLN2	0.709468612	0.478033723		1.063742382
1154	BCAN	-0.75500031	0.450248796		0.937530536
1155	NES	-1.614366221	0.106448014		0.832310078
1156	CRABP2	0.905956223	0.364959024		1.077209898
1157	ISG20L2	0.758239517	0.448307608		1.167237348
1158	RRNAD1	-0.07427717	0.940789843		0.983987632
1159	MRPL24	1.350232694	0.176941354		1.366271235
1160	HDGF	0.652182294	0.514283581		1.121239983
1161	PRCC	-0.066171549	0.947241248		0.985545711
1162	SH2D2A	-1.901665207	0.057214937		0.835260657
1163	NTRK1	-2.052069473	0.040162911		0.919563208
1164	INSRR	-2.308537206	0.020969276		0.905727136
1165	PEAR1	-2.109254281	0.034922639		0.839064895
1166	LRRC71	-2.398697888	0.016453483		0.826409387
1167	ARHGEF11	-2.812995602	0.004908232		0.647692575
1168	ETV3	-0.132555648	0.894544811		0.976827866
1169	FCRL5	0.919661621	0.357749614		1.035708516
1170	FCRL3	0.225745027	0.821399735		1.009418187
1171	FCRL2	0.826449498	0.408549155		1.031288667
1172	FCRL1	0.170395062	0.864699455		1.006282269
1173	CD5L	-0.683289107	0.494424176		0.975503744
1174	KIRREL1	-1.396417307	0.162588866		0.883531368
1175	CD1D	-0.732883217	0.46362966		0.931842273
1176	CD1A	0.261395653	0.793787409		1.012361728
1177	CD1C	-1.281313776	0.200083476		0.938157407
1178	CD1B	-0.616362808	0.537655095		0.970346422
1179	CD1E	-1.295884038	0.195015439		0.940573231
1180	SPTA1	-2.254064531	0.024192109		0.868519534
1181	MNDA	-2.055803821	0.03980143		0.861905312
1182	PYHIN1	-0.6893329	0.490613798		0.96038604
1183	IFI16	-0.021454138	0.982883387		0.997968582
1184	AIM2	0.066907033	0.946655714		1.005416341
1185	CADM3	-1.91476329	0.055522698		0.859087644
1186	ACKR1	0.425809731	0.670246496		1.032038941
1187	FCER1A	-1.676679474	0.093605176		0.914679734
1188	DUSP23	-0.556612101	0.577792484		0.954346837
1189	FCRL6	-1.719724301	0.085482568		0.894011114
1190	SLAMF8	-0.857787478	0.391009826		0.930099787
1191	VSIG8	-0.540363423	0.588946427		0.954984926
1192	CFAP45	-0.528961512	0.596832149		0.960172757
1193	TAGLN2	0.235413242	0.813888009		1.024488669
1194	IGSF9	0.822647249	0.410708621		1.049327352
1195	KCNJ10	0.069685619	0.944443888		1.003922878
1196	PIGM	0.939200266	0.347627932		1.15945225
1197	KCNJ9	-0.652169309	0.514291956		0.941875949
1198	IGSF8	-1.025318593	0.305212885		0.842121038
1199	ATP1A2	-1.587571964	0.112383162		0.936505279
1200	ATP1A4	0.149624237	0.881061085		1.010883166
1201	CASQ1	-1.167464279	0.243022926		0.894737898
1202	PEA15	-1.544639957	0.122433376		0.802168427
1203	DCAF8	-2.154291784	0.031217297		0.707838992
1204	AL139011.2	-2.349979058	0.018774467		0.808487566
1205	PEX19	-1.753551463	0.079507394		0.717136797
1206	COPA	-0.940724297	0.346846164		0.822982571
1207	NCSTN	-1.743431239	0.081258316		0.703331292
1208	NHLH1	1.847670049	0.064650089		1.171389526
1209	VANGL2	-1.999906653	0.045510345		0.779206095
1210	SLAMF6	0.136844146	0.891153989		1.007623983
1211	CD84	-1.235943148	0.216479697		0.915168653
1212	SLAMF1	0.178942799	0.857982617		1.010395473
1213	CD48	-0.322471835	0.747095271		0.978909117
1214	SLAMF7	-0.305426433	0.760041392		0.98251606
1215	LY9	-0.319914222	0.749033356		0.98181165
1216	CD244	-1.45925432	0.144495123		0.91289347
1217	ITLN1	-1.722353936	0.085005423		0.882721393
1218	F11R	-1.386158399	0.165698541		0.890795467
1219	AL591806.2	-0.927911071	0.353453701		0.949657507
1220	TSTD1	0.092004398	0.926694545		1.005520334
1221	USF1	-1.024789397	0.30546257		0.810285952
1222	ARHGAP30	-0.040791821	0.96746186		0.996509577
1223	NECTIN4	1.230634376	0.218459642		1.073987891
1224	KLHDC9	-0.694639293	0.487281381		0.933758165
1225	PFDN2	2.489868673	0.01277903		1.64896881
1226	NIT1	-0.551870023	0.581037408		0.898877996
1227	DEDD	-0.817163511	0.413834992		0.810023945
1228	UFC1	-1.653656881	0.098197248		0.674466658
1229	USP21	-0.197885294	0.843134811		0.966807474
1230	PPOX	-0.583293553	0.559695702		0.90281522
1231	B4GALT3	0.757318959	0.448858795		1.191158894
1232	ADAMTS4	0.765205335	0.444149284		1.065179112
1233	NDUFS2	-0.616568526	0.53751936		0.872075253
1234	FCER1G	0.143486651	0.885905853		1.013827384
1235	TOMM40L	-2.181550882	0.029142695		0.701192167
1236	NR1I3	-0.979867663	0.327151447		0.883471004
1237	PCP4L1	-0.849344711	0.395689508		0.939674668
1238	MPZ	-0.895212245	0.37067364		0.946125685
1239	SDHC	0.688282208	0.491275084		1.175554958
1240	FCGR2A	0.071802177	0.94275934		1.005738028
1241	HSPA6	1.882329513	0.05979129		1.092538929
1242	FCGR3A	0.560070991	0.575431016		1.03855711
1243	FCGR3B	-2.185078585	0.028883085		0.862540203
1244	FCGR2B	-0.23112813	0.817215262		0.986739813
1245	FCRLA	-0.704836103	0.480912238		0.965025426
1246	FCRLB	-0.839733673	0.40105773		0.9173856
1247	DUSP12	-0.241647307	0.809053463		0.951460686
1248	ATF6	-1.474700178	0.140293168		0.734745238
1249	OLFML2B	-0.813002597	0.416216569		0.934883535
1250	NOS1AP	-1.987026168	0.046919497		0.846988995
1251	SPATA46	-0.799073368	0.424247871		0.961823234
1252	C1orf226	0.086658537	0.930942935		1.005992108
1253	SH2D1B	-0.415460329	0.677804951		0.973610134
1254	UHMK1	-1.641292656	0.10073668		0.826250568
1255	UAP1	-0.62671126	0.530848521		0.876679609
1256	DDR2	-0.135387781	0.892305284		0.987550924
1257	HSD17B7	0.356427812	0.721520205		1.070528225
1258	CCDC190	0.0077139	0.993845259		1.000452822
1259	RGS4	0.670282249	0.502677881		1.060634481
1260	RGS5	-0.992624601	0.320892931		0.94799045
1261	NUF2	1.181052517	0.237581861		1.08282899
1262	PBX1	-3.411187547	0.000646806		0.6013694
1263	RXRG	-0.667262048	0.504604764		0.96872496
1264	MGST3	-0.434205049	0.664139547		0.903760113
1265	ALDH9A1	-1.97858944	0.04786225		0.701507865
1266	TMCO1	1.457155117	0.145073567		1.405760302
1267	UCK2	0.464204383	0.642501322		1.092743832
1268	FAM78B	0.369934995	0.711430926		1.041091241
1269	POGK	-0.778171937	0.436467659		0.867446506
1270	TADA1	-1.22741133	0.21966803		0.794758435
1271	ILDR2	0.084914775	0.932329146		1.003878892
1272	MAEL	-0.526930027	0.598242181		0.978677243
1273	GPA33	-0.345288715	0.729877329		0.977888325
1274	STYXL2	-1.440630581	0.149689076		0.910156134
1275	POU2F1	-1.891949201	0.058497749		0.752825654
1276	CD247	0.133706938	0.893634319		1.009665792
1277	CREG1	-0.843994564	0.398672443		0.880888206
1278	RCSD1	-1.143361196	0.252888657		0.898794441
1279	MPZL1	-2.008889453	0.044548859		0.659155492
1280	ADCY10	-1.816086722	0.06935707		0.835964463
1281	MPC2	-0.71883704	0.472241333		0.867303169
1282	DCAF6	-3.09428115	0.001972904		0.565915034
1283	GPR161	-1.293330397	0.195896812		0.868474588
1284	TIPRL	-0.036462787	0.97091335		0.992931176
1285	SFT2D2	-2.19290088	0.028314521		0.637266495
1286	TBX19	-1.544673055	0.122425365		0.818999482
1287	XCL2	-2.13301487	0.032923506		0.864791316
1288	XCL1	-0.904660905	0.365645059		0.95149405
1289	DPT	0.058642265	0.953237046		1.002768895
1290	ATP1B1	-1.064477535	0.287112426		0.883395869
1291	NME7	0.739690895	0.459487574		1.153275082
1292	BLZF1	-0.361572038	0.717671863		0.942353717
1293	CCDC181	0.055212185	0.955969422		1.005278796
1294	SLC19A2	-0.025775222	0.979436625		0.996521452
1295	F5	-0.581936461	0.56060948		0.968799146
1296	SELP	-0.108309121	0.913750487		0.994260583
1297	C1orf112	-0.113448165	0.909675256		0.986197418
1298	SELL	0.032040538	0.974439723		1.001713352
1299	SELE	-0.806973153	0.419681951		0.963207252
1300	METTL18	0.78310517	0.433565355		1.131644544
1301	SCYL3	-2.019173587	0.043469181		0.737124225
1302	KIFAP3	-2.495531936	0.012576843		0.738253287
1303	GORAB	-1.99949615	0.045554698		0.726126692
1304	PRRX1	-0.114905338	0.908520154		0.992153589
1305	FMO3	-1.546918369	0.121882931		0.929836901
1306	FMO2	0.200173242	0.841345094		1.010716509
1307	FMO1	-0.219757981	0.826059646		0.986540446
1308	FMO4	-1.741221727	0.08164472		0.859216979
1309	PRRC2C	-2.289191901	0.022068205		0.662655359
1310	VAMP4	-2.507332999	0.012164605		0.696755855
1311	EEF1AKNMT	1.839268369	0.065875723		1.412557594
1312	DNM3	-3.081742347	0.002057929		0.770192444
1313	PIGC	-0.785123315	0.432381271		0.828683384
1314	SUCO	-1.659479743	0.097019159		0.751208826
1315	FASLG	-0.335855152	0.736980098		0.979428043
1316	TNFSF18	0.074429082	0.940668969		1.005152417
1317	TNFSF4	0.080779846	0.935617037		1.010943303
1318	PRDX6	-0.127962399	0.89817873		0.975600652
1319	ANKRD45	-0.214402254	0.830233384		0.981290042
1320	KLHL20	-2.297301156	0.021601596		0.651797524
1321	CENPL	-0.119508348	0.904872627		0.981489064
1322	DARS2	0.404926401	0.685531611		1.0625262
1323	ZBTB37	-0.647372194	0.517391088		0.919552059
1324	SERPINC1	-2.218034887	0.026552454		0.838054763
1325	RC3H1	-1.706009972	0.088006223		0.783403317
1326	RABGAP1L	-2.859561347	0.004242274		0.652560445
1327	CACYBP	1.480077859	0.13885247		1.369977959
1328	MRPS14	-1.179678185	0.238128234		0.787272354
1329	TNN	-0.950978725	0.341615176		0.92553772
1330	KIAA0040	-1.787690727	0.073825919		0.851151745
1331	TNR	-1.748078698	0.080450401		0.908909071
1332	COP1	-1.504494167	0.132454174		0.716576519
1333	PAPPA2	-2.063548215	0.039060572		0.82793799
1334	ASTN1	-2.761793095	0.005748489		0.765992807
1335	BRINP2	-3.30341048	0.000955165		0.843537145
1336	SEC16B	-1.319512344	0.186997886		0.898016276
1337	RASAL2	-2.633662472	0.008446941		0.656055928
1338	RALGPS2	-1.409403571	0.158715869		0.834412713
1339	ANGPTL1	-1.414708383	0.157154015		0.914226252
1340	FAM20B	-0.066910099	0.946653274		0.985476933
1341	TOR3A	0.227267077	0.820216072		1.046080022
1342	ABL2	-1.847697405	0.06464613		0.704858197
1343	SOAT1	-1.129028077	0.25888599		0.833697376
1344	AXDND1	-0.597696142	0.5500427		0.951182959
1345	TDRD5	1.359542816	0.173974645		1.071259167
1346	FAM163A	0.40905592	0.682498624		1.046503752
1347	TOR1AIP2	1.781015998	0.074909837		1.531577278
1348	TOR1AIP1	-1.12967821	0.258611842		0.822639815
1349	CEP350	-2.470704608	0.013484715		0.701549856
1350	QSOX1	-0.369717699	0.711592843		0.927796909
1351	LHX4	-0.487367218	0.625998121		0.960745323
1352	ACBD6	-0.364169628	0.715731346		0.929627958
1353	XPR1	-1.090673566	0.275416546		0.871460008
1354	KIAA1614	-1.651374652	0.098662097		0.822547299
1355	STX6	-0.845989905	0.397558376		0.821754798
1356	MR1	-1.56391911	0.117836566		0.865099015
1357	IER5	0.48238146	0.629534989		1.049614991
1358	CACNA1E	-0.456540428	0.648001406		0.974397611
1359	ZNF648	-0.618729035	0.536094879		0.960397546
1360	GLUL	-1.235644479	0.216590744		0.817022131
1361	TEDDM1	-1.955940529	0.05047216		0.855812978
1362	RNASEL	-1.408868626	0.158874018		0.862875122
1363	RGS16	-0.487953244	0.62558296		0.963186989
1364	RGS8	-1.082893452	0.278855719		0.943090495
1365	NPL	-1.129577711	0.258654208		0.883924789
1366	DHX9	-0.274055252	0.784042161		0.942219547
1367	LAMC1	-1.402814704	0.160672101		0.863176401
1368	LAMC2	0.43147671	0.666121783		1.032034384
1369	NMNAT2	-1.007241616	0.313818679		0.885552036
1370	SMG7	-0.782255818	0.434064246		0.854222014
1371	NCF2	-1.497584954	0.134241118		0.877596334
1372	ARPC5	-0.306170371	0.759474931		0.942335129
1373	RGL1	-1.606346783	0.108197737		0.829924698
1374	COLGALT2	-1.092906449	0.274434876		0.93005839
1375	TSEN15	1.255825951	0.20917908		1.334421442
1376	C1orf21	-1.160506685	0.245842574		0.814697639
1377	EDEM3	-1.533875926	0.125060179		0.792831237
1378	NIBAN1	-1.775562125	0.075805117		0.874243714
1379	RNF2	-0.781311896	0.434619075		0.872505978
1380	TRMT1L	-0.785288505	0.432284434		0.870288405
1381	SWT1	-2.415420886	0.015717036		0.704158598
1382	IVNS1ABP	-0.489308218	0.624623504		0.91740822
1383	HMCN1	-2.147071112	0.031787621		0.857700923
1384	PRG4	-0.65207288	0.514354158		0.949769031
1385	TPR	-1.28189558	0.199879279		0.796295348
1386	ODR4	-0.912730959	0.361384057		0.854315552
1387	PDC	-0.500819846	0.616497917		0.958893853
1388	PTGS2	-1.162887722	0.24487506		0.941308482
1389	PLA2G4A	-1.780789957	0.074946771		0.872798608
1390	BRINP3	-0.662212001	0.507835364		0.977453308
1391	RGS18	-2.313981405	0.020668742		0.835348324
1392	RGS1	-2.151774392	0.031415128		0.868780751
1393	RGS13	1.499190871	0.133824123		1.079398092
1394	RPS27AP5	0.558581024	0.576447693		1.082031058
1395	RGS2	-0.97281648	0.330644521		0.908897644
1396	UCHL5	-0.378796988	0.704838624		0.931918373
1397	RO60	-0.423257034	0.672107738		0.931826566
1398	GLRX2	1.963586654	0.049578046		1.420027962
1399	CDC73	-1.476608454	0.139780624		0.76413718
1400	B3GALT2	-2.088348668	0.036766394		0.856798326
1401	KCNT2	-0.544361135	0.586192985		0.944120352
1402	CFH	-0.91643961	0.359436368		0.936154223
1403	CFHR3	1.004692467	0.315044957		1.038074416
1404	CFHR1	-0.353054568	0.724047532		0.984836198
1405	CFHR4	1.266051016	0.205494818		1.05577567
1406	ASPM	0.738428721	0.460253967		1.044510757
1407	ZBTB41	-2.077081068	0.037794078		0.762864114
1408	CRB1	1.931561711	0.053413626		1.113814468
1409	DENND1B	-3.224150863	0.001263468		0.746578801
1410	C1orf53	-0.413700652	0.67909335		0.962851726
1411	LHX9	-1.090291729	0.275584657		0.958261931
1412	NEK7	-3.824720579	0.00013092		0.605735846
1413	PTPRC	-0.923726042	0.35562897		0.943214862
1414	NR5A2	-1.679621859	0.093030912		0.890206736
1415	ZNF281	-1.244952783	0.213149107		0.824162268
1416	KIF14	1.026915053	0.304460465		1.071950361
1417	DDX59	-1.974326243	0.048344659		0.698975688
1418	CAMSAP2	-2.622912741	0.00871816		0.699060412
1419	GPR25	1.221378365	0.221942795		1.112856807
1420	INAVA	-0.843746499	0.398811077		0.944742003
1421	KIF21B	-0.798626019	0.424507296		0.943822528
1422	CACNA1S	-2.639830633	0.008294747		0.813687688
1423	ASCL5	1.851169211	0.064145214		1.174141175
1424	TMEM9	0.780753697	0.434947372		1.225908673
1425	IGFN1	-1.353209485	0.175988716		0.940196862
1426	PKP1	-2.330728931	0.019767658		0.858092631
1427	TNNT2	-1.457398967	0.145006282		0.906010078
1428	LAD1	0.63752331	0.523784031		1.032073028
1429	TNNI1	0.122320772	0.902644982		1.006696217
1430	PHLDA3	1.097300088	0.272510232		1.130921724
1431	CSRP1	-1.255039804	0.209464311		0.887110403
1432	NAV1	-2.714384793	0.006639899		0.625709746
1433	IPO9	-0.999153411	0.317720381		0.83386185
1434	SHISA4	-0.172364779	0.86315076		0.976755352
1435	LMOD1	-0.889942884	0.373496556		0.921536004
1436	TIMM17A	0.444016562	0.65703061		1.10303718
1437	RNPEP	0.671157071	0.502120473		1.184955777
1438	ELF3	-1.679442125	0.093065909		0.863667228
1439	GPR37L1	0.063487193	0.949378558		1.003388776
1440	ARL8A	-0.738393792	0.460275186		0.870681382
1441	PTPN7	-0.464918596	0.641989753		0.968974329
1442	LGR6	-1.433600997	0.151686159		0.903330115
1443	UBE2T	1.336168366	0.181494248		1.16753739
1444	PPP1R12B	-2.707958476	0.006769849		0.654770535
1445	SYT2	-2.334627232	0.019562903		0.868797467
1446	KDM5B	-2.533760497	0.011284583		0.688383387
1447	RABIF	0.044294113	0.964669964		1.008950161
1448	KLHL12	-1.172230242	0.24110463		0.79956392
1449	ADIPOR1	-0.508038855	0.611426094		0.903162195
1450	CYB5R1	-1.444239671	0.148671569		0.788763259
1451	TMEM183A	-0.480432414	0.63091995		0.884427815
1452	PPFIA4	0.080216143	0.936065351		1.008224718
1453	ADORA1	0.400915724	0.688482173		1.032688955
1454	CHI3L1	-1.292761397	0.196093596		0.942781075
1455	CHIT1	-1.366308582	0.171842128		0.939962703
1456	BTG2	-1.33019985	0.183452434		0.883041289
1457	FMOD	-0.365063848	0.715063746		0.974019362
1458	PRELP	-0.594583548	0.55212188		0.963803319
1459	ATP2B4	-2.45638131	0.014034415		0.822748591
1460	LAX1	-0.139841139	0.888785508		0.991842564
1461	ZC3H11A	-2.213075989	0.026892407		0.667076772
1462	ZBED6	-1.898247147	0.057663533		0.894371985
1463	SNRPE	2.230420623	0.025719532		1.408512653
1464	SOX13	-1.465416012	0.142807452		0.875255077
1465	ETNK2	0.574292677	0.565769764		1.081404402
1466	KISS1	-0.309955694	0.756594649		0.979878159
1467	GOLT1A	-0.230895556	0.817395943		0.986343084
1468	PLEKHA6	-1.344635713	0.178742904		0.869739329
1469	PPP1R15B	-0.770850342	0.440795644		0.875445065
1470	PIK3C2B	-1.388364039	0.165026221		0.78020966
1471	MDM4	0.615721472	0.538078363		1.099744857
1472	LRRN2	1.42388238	0.154480523		1.152138631
1473	NFASC	-1.4318068	0.152199121		0.823334524
1474	CNTN2	0.727053859	0.467192963		1.073718199
1475	TMEM81	1.51699812	0.129267159		1.303355259
1476	RBBP5	0.171126605	0.864124216		1.036612691
1477	DSTYK	-3.472430163	0.000515769		0.542038493
1478	TMCC2	-0.276660248	0.782040998		0.950176324
1479	NUAK2	-0.736256665	0.461574513		0.919844075
1480	KLHDC8A	-0.048224802	0.961537084		0.995528038
1481	LEMD1	-1.145830946	0.251865108		0.935768158
1482	BLACAT1	-0.590730028	0.554701325		0.969776251
1483	CDK18	-0.27224629	0.785432651		0.957164906
1484	MFSD4A	-0.624061478	0.532587212		0.936564204
1485	ELK4	-1.33816808	0.180841652		0.822226963
1486	SLC45A3	0.486203186	0.626823113		1.051562154
1487	NUCKS1	-0.371684268	0.71012794		0.928164235
1488	RAB29	-0.285210997	0.775482496		0.97159761
1489	SLC41A1	-1.980381812	0.047660642		0.696654212
1490	PM20D1	-1.667820444	0.095351376		0.877435294
1491	SLC26A9	-1.005629957	0.314593608		0.923005255
1492	RAB7B	-2.391159027	0.016795276		0.811675716
1493	CTSE	-0.794178166	0.427091718		0.959467
1494	RHEX	-0.314216385	0.753356699		0.980736266
1495	FAM72A	1.414885497	0.157102071		1.162412529
1496	SRGAP2	-0.808138137	0.419011065		0.893014242
1497	IKBKE	-0.441609034	0.658772145		0.965876727
1498	RASSF5	-0.623587942	0.532898231		0.952916274
1499	EIF2D	-0.805830381	0.420340658		0.846137507
1500	DYRK3	0.582171852	0.560450931		1.06290768
1501	MAPKAPK2	-0.744711299	0.456446267		0.926673128
1502	IL10	-0.758423306	0.44819761		0.947836845
1503	IL24	0.243683023	0.807476323		1.013555742
1504	FCMR	-0.081665119	0.934913017		0.995557616
1505	PIGR	-1.165599068	0.243776585		0.929838743
1506	FCAMR	0.903627969	0.366192705		1.044526637
1507	C1orf116	-1.632759073	0.102519678		0.880105282
1508	PFKFB2	-1.869173229	0.061598717		0.815842544
1509	YOD1	-2.088061957	0.036792246		0.72259002
1510	C4BPB	-0.786931674	0.431321865		0.95207545
1511	C4BPA	-2.810664085	0.004943937		0.807729858
1512	CD55	-1.95354435	0.050755128		0.800505248
1513	CR2	0.871335586	0.383570945		1.031005891
1514	CR1	0.468455734	0.639458719		1.031152438
1515	CR1L	0.430654271	0.666719773		1.032885938
1516	CD46	-3.074093921	0.002111429		0.650375015
1517	CD34	-1.737955534	0.082218649		0.839060194
1518	PLXNA2	-0.517867732	0.604550557		0.949692698
1519	CAMK1G	-1.70767127	0.087697356		0.888300031
1520	LAMB3	0.263924961	0.791837741		1.026336062
1521	G0S2	0.909334615	0.363173524		1.080322353
1522	HSD11B1	0.725398764	0.468207431		1.052169921
1523	TRAF3IP3	-0.129321374	0.897103359		0.991811871
1524	C1orf74	1.51182179	0.130579205		1.28042013
1525	IRF6	-0.969514974	0.332288313		0.940689109
1526	UTP25	-0.233076468	0.815702028		0.961193764
1527	SYT14	-0.845813227	0.397656946		0.907637575
1528	SERTAD4	-0.698901968	0.484613297		0.918601499
1529	HHAT	-1.129572083	0.25865658		0.858312384
1530	KCNH1	-0.765639212	0.443891006		0.93822524
1531	RCOR3	-2.21846765	0.026522963		0.698350133
1532	TRAF5	-0.571671376	0.56754463		0.933431252
1533	RD3	0.226645009	0.820699791		1.011824458
1534	SLC30A1	-1.289628721	0.197179599		0.855964863
1535	NEK2	1.326756311	0.184589307		1.088771919
1536	LPGAT1	-1.729040744	0.083801803		0.746604157
1537	INTS7	-0.067934037	0.945838144		0.989130368
1538	DTL	1.329047631	0.183832256		1.090096626
1539	PPP2R5A	-1.941935795	0.052144873		0.802752601
1540	PACC1	-0.02059726	0.983566926		0.99629583
1541	NENF	-0.311151001	0.755685831		0.94444396
1542	ATF3	-0.939968365	0.347233788		0.941032635
1543	BATF3	-0.228867108	0.818972206		0.975457948
1544	NSL1	0.349437632	0.726760786		1.075200902
1545	TATDN3	-1.315107001	0.188473944		0.77765301
1546	FLVCR1	0.129598604	0.896884008		1.024738455
1547	VASH2	-1.476696506	0.139757009		0.879671641
1548	ANGEL2	-1.052087018	0.292759628		0.825384335
1549	RPS6KC1	-1.72091214	0.085266768		0.749295452
1550	PROX1	-1.51648306	0.129397251		0.903620284
1551	SMYD2	-2.069846853	0.038466688		0.703377155
1552	PTPN14	-1.552558059	0.120528752		0.865843524
1553	CENPF	0.854363627	0.392903543		1.054218345
1554	KCNK2	-2.727240947	0.006386638		0.905935602
1555	KCTD3	-2.201460815	0.027703418		0.651856964
1556	USH2A	-1.705213832	0.088154551		0.808703573
1557	ESRRG	-0.135833675	0.891952769		0.9874961
1558	GPATCH2	-0.823133759	0.410431933		0.861668118
1559	SPATA17	1.983689559	0.047290458		1.195593221
1560	RRP15	0.848707776	0.396043918		1.156301408
1561	TGFB2	-2.266009326	0.023450812		0.831488995
1562	LYPLAL1	-0.647104473	0.517564331		0.900375636
1563	ZC3H11B	0.219313116	0.826406146		1.026350764
1564	SLC30A10	-2.151163354	0.031463308		0.889092509
1565	EPRS1	-1.476172612	0.13989756		0.763665027
1566	BPNT1	-0.719587172	0.471779212		0.854304079
1567	IARS2	-0.710122442	0.477628211		0.850744093
1568	RAB3GAP2	-1.689898021	0.091047466		0.726487158
1569	MARK1	-1.752402022	0.079704704		0.771124776
1570	C1orf115	-0.949883605	0.342171398		0.928440289
1571	MTARC2	-1.498654805	0.133963207		0.846303269
1572	MTARC1	0.046657263	0.962786393		1.006945377
1573	HLX	-0.347955451	0.72787364		0.962561738
1574	DUSP10	-1.424644222	0.15426007		0.833718047
1575	HHIPL2	-0.181248728	0.856172349		0.983339091
1576	TAF1A	0.972084872	0.331008328		1.166786393
1577	MIA3	-2.061908314	0.039216466		0.685006863
1578	AIDA	-0.806948548	0.419696127		0.851403979
1579	BROX	-0.932593541	0.351029869		0.858369417
1580	FAM177B	0.733602854	0.463190821		1.053491821
1581	DISP1	-1.627118827	0.103711863		0.735679807
1582	TLR5	-1.847210081	0.064716699		0.842390644
1583	SUSD4	-2.461343624	0.013841772		0.832677658
1584	CAPN8	-0.584710386	0.558742469		0.957263335
1585	CAPN2	-1.983955723	0.047260776		0.723695807
1586	TP53BP2	-2.430341907	0.015084585		0.656587601
1587	FBXO28	-1.670575863	0.094805483		0.76076371
1588	DEGS1	-0.815008678	0.415067343		0.844256091
1589	NVL	-0.447087415	0.654811945		0.927651708
1590	CNIH4	2.444100693	0.014521373		1.830783489
1591	WDR26	-1.213761406	0.224838848		0.775281448
1592	CNIH3	-0.332057596	0.739845768		0.953523559
1593	DNAH14	0.508770421	0.610913155		1.033284633
1594	LBR	-0.478521881	0.632278804		0.936044149
1595	ENAH	-1.27312617	0.202973274		0.826008491
1596	SRP9	-0.691332022	0.489356912		0.855311663
1597	EPHX1	-0.963549967	0.335271601		0.894716914
1598	TMEM63A	-1.597115838	0.110239888		0.875127126
1599	LEFTY1	-1.556795715	0.119518995		0.872317749
1600	PYCR2	0.400633145	0.688690239		1.097719241
1601	LEFTY2	-1.353635499	0.175852696		0.921926701
1602	SDE2	-2.121342857	0.03389296		0.674454986
1603	H3-3A	-2.030094411	0.042346944		0.755460345
1604	ACBD3	-0.825142753	0.40929055		0.841177152
1605	MIXL1	1.470317974	0.141475655		1.138080204
1606	LIN9	0.362506795	0.716973347		1.043311838
1607	PARP1	0.287632125	0.773628351		1.051917314
1608	STUM	-1.269109188	0.204402124		0.912473885
1609	ITPKB	-1.337487354	0.181063607		0.87908907
1610	PSEN2	-0.007432532	0.994069752		0.99893643
1611	COQ8A	-1.005068777	0.314863734		0.821572368
1612	CDC42BPA	-3.168094176	0.001534418		0.589351377
1613	ZNF678	-0.880365394	0.378661397		0.891799901
1614	SNAP47	-0.567774131	0.570188348		0.887695808
1615	JMJD4	0.844134707	0.398594135		1.197037411
1616	WNT9A	-0.410781879	0.681232482		0.973619594
1617	ARF1	-0.378712596	0.704901299		0.908625904
1618	C1orf35	1.839456323	0.065848096		1.471298244
1619	MRPL55	0.585033077	0.558525476		1.138721468
1620	GUK1	1.268726197	0.204538736		1.339339415
1621	GJC2	1.359988265	0.173833638		1.222233946
1622	IBA57	0.228665391	0.819128996		1.038880255
1623	OBSCN	-1.399082422	0.161788268		0.872133191
1624	TRIM11	1.238550707	0.215511933		1.283241745
1625	TRIM17	-1.126538706	0.259937567		0.894438244
1626	H2AW	1.670258953	0.094868141		1.265312198
1627	H2BU1	0.867322991	0.385765063		1.091624633
1628	RNF187	-0.953083384	0.340547824		0.821815011
1629	RHOU	-1.993847596	0.046168712		0.774701629
1630	RAB4A	-1.828401003	0.067489391		0.677261509
1631	CCSAP	-2.099658106	0.035758927		0.743453022
1632	ACTA1	-1.982519905	0.047421082		0.817492211
1633	NUP133	-1.234543479	0.217000456		0.789584047
1634	ABCB10	-2.131879668	0.03301674		0.707225326
1635	TAF5L	-0.391061922	0.695751466		0.917890479
1636	URB2	1.595554071	0.110588389		1.258686651
1637	GALNT2	0.989207002	0.322561873		1.18621302
1638	PGBD5	-0.711543485	0.476747514		0.90834096
1639	COG2	-1.09553347	0.273282991		0.818418245
1640	AGT	-2.9485976	0.003192193		0.851262334
1641	CAPN9	-1.643526473	0.100274053		0.855302328
1642	C1orf198	-1.612923817	0.10676106		0.7747806
1643	TTC13	-1.390307944	0.164435387		0.779747307
1644	ARV1	-0.254953103	0.798759321		0.95189545
1645	FAM89A	-0.86717408	0.385846636		0.923161571
1646	TRIM67	-1.302031477	0.192905625		0.914170474
1647	C1orf131	0.810707256	0.417533806		1.16304511
1648	GNPAT	-1.249412106	0.211514383		0.769938293
1649	EXOC8	-1.745360816	0.080922082		0.74835626
1650	SPRTN	-0.295960419	0.767260309		0.946373014
1651	EGLN1	-1.873031806	0.061063993		0.738949171
1652	TSNAX	-0.327344827	0.743407092		0.937679505
1653	DISC1	-1.651328371	0.098671542		0.844836426
1654	SIPA1L2	-2.149750438	0.03157496		0.768599371
1655	MAP10	0.234616191	0.814506642		1.019096562
1656	NTPCR	-0.437052961	0.66207294		0.91120317
1657	PCNX2	-1.389044869	0.164819106		0.808743559
1658	MAP3K21	-2.048857225	0.040476078		0.883181769
1659	KCNK1	-0.043778968	0.965080592		0.997968309
1660	SLC35F3	0.48702069	0.626243669		1.028762341
1661	COA6	2.597656074	0.009386245		1.679261463
1662	TARBP1	-2.080067247	0.037519365		0.802152542
1663	IRF2BP2	-0.844347581	0.398475205		0.852137528
1664	TOMM20	-0.009849581	0.992141298		0.998102934
1665	RBM34	0.150669369	0.880236538		1.029929755
1666	ARID4B	-2.634563432	0.008424556		0.681224214
1667	GGPS1	-0.109610048	0.912718642		0.97802347
1668	B3GALNT2	-0.877896145	0.380000082		0.897357796
1669	GNG4	-0.758931584	0.447893484		0.902110566
1670	LYST	-3.035660027	0.002400098		0.704233604
1671	NID1	-0.956313865	0.338913687		0.919881795
1672	GPR137B	-1.260420017	0.207517885		0.861762901
1673	ERO1B	-1.138436537	0.254938245		0.888651883
1674	EDARADD	0.243174944	0.807869876		1.025339071
1675	LGALS8	-2.699306236	0.00694842		0.653873131
1676	HEATR1	0.103011587	0.917953775		1.01520514
1677	ACTN2	-0.919183025	0.357999849		0.940925141
1678	MTR	-1.182020835	0.237197434		0.80756527
1679	RYR2	-1.526642631	0.1268499		0.900591105
1680	CHRM3	-1.697355359	0.089629497		0.900736496
1681	FMN2	-1.643005411	0.100381814		0.813704535
1682	GREM2	-2.032528903	0.042100141		0.872487767
1683	RGS7	-1.131298732	0.257929378		0.915298415
1684	FH	-0.69974147	0.484088773		0.858081846
1685	KMO	-0.980438355	0.326869785		0.929331016
1686	OPN3	-2.219500639	0.026452684		0.789177923
1687	CHML	0.217457292	0.827851987		1.026060448
1688	WDR64	-2.188060997	0.02866516		0.838450209
1689	EXO1	1.85150544	0.064096873		1.132133407
1690	MAP1LC3C	0.874419942	0.381889601		1.058653193
1691	PLD5	0.038094145	0.969612619		1.00242097
1692	CEP170	-2.732605892	0.006283547		0.65667185
1693	SDCCAG8	-2.086774856	0.036908491		0.669993406
1694	AKT3	-2.054321259	0.039944608		0.727723459
1695	ZBTB18	-0.692449868	0.488654858		0.916214412
1696	C1orf100	0.315103815	0.752682832		1.035060714
1697	ADSS2	-1.23262231	0.217716709		0.804925778
1698	CATSPERE	-2.495651534	0.012572604		0.732522815
1699	DESI2	-0.928647276	0.353071913		0.83759058
1700	COX20	0.241989502	0.808788298		1.042086567
1701	HNRNPU	-0.032892971	0.973759938		0.99247409
1702	EFCAB2	-0.49166503	0.622956163		0.928934331
1703	KIF26B	-1.543513255	0.122706294		0.891599627
1704	SMYD3	1.20836572	0.22690662		1.233720136
1705	TFB2M	0.735873026	0.461807974		1.137544982
1706	CNST	-2.905679254	0.003664569		0.644924424
1707	SCCPDH	-0.735874501	0.461807077		0.864448532
1708	AHCTF1	-1.604924906	0.108510332		0.768423987
1709	ZNF695	1.740612232	0.081751572		1.12893376
1710	ZNF670-ZNF695	1.679631694	0.093028997		1.138035782
1711	ZNF670	0.266688755	0.789708813		1.035316563
1712	ZNF669	0.536720824	0.59146047		1.081000448
1713	ZNF124	0.228341704	0.819380606		1.02486238
1714	ZNF496	0.247959307	0.804165892		1.050113161
1715	NLRP3	-2.463161257	0.013771796		0.84017915
1716	GCSAML	-1.405677872	0.1598198		0.904970046
1717	TRIM58	-0.844472944	0.398405176		0.959896867
1718	OR2W3	-1.40452434	0.160162769		0.922483537
1719	OR2L2	-1.661844908	0.096543875		0.910637887
1720	OR2L13	-0.923735747	0.355623916		0.958072084
1721	LYPD8	1.422048542	0.15501216		1.078542844
1722	SH3BP5L	-0.331267358	0.740442545		0.935699139
1723	ZNF672	0.483640541	0.628640998		1.113850524
1724	ZNF692	-0.67763595	0.498002546		0.916913848
1725	PGBD2	-0.947299533	0.343486169		0.863109244
1726	FAM110C	-0.55489478	0.578966633		0.971066316
1727	SH3YL1	-1.611779875	0.107009849		0.777035575
1728	ACP1	0.124234048	0.901129965		1.027556159
1729	ALKAL2	-1.64114843	0.100766608		0.8789381
1730	TMEM18	-1.167853098	0.242866026		0.775069527
1731	SNTG2	-2.430435528	0.015080689		0.842917874
1732	TPO	-3.285297874	0.001018746		0.81559099
1733	PXDN	-2.380164414	0.017304915		0.805548303
1734	MYT1L	-1.742815119	0.081365914		0.841337026
1735	EIPR1	0.376638835	0.706442023		1.08759404
1736	TRAPPC12	-0.348490804	0.727471619		0.920238998
1737	ADI1	-1.105799772	0.268813194		0.810817832
1738	RNASEH1	0.18803636	0.850848149		1.030151025
1739	RPS7	0.176828024	0.859643476		1.02477553
1740	COLEC11	-0.159510823	0.873266432		0.985866687
1741	ALLC	-0.484774839	0.627836073		0.962479063
1742	SOX11	0.754120694	0.450776752		1.083537607
1743	CMPK2	0.804573724	0.42106571		1.074649285
1744	RSAD2	0.291598405	0.770593695		1.023286966
1745	RNF144A	-3.211855525	0.001318807		0.632238485
1746	ID2	-1.448641953	0.147437599		0.874819419
1747	KIDINS220	-3.402070771	0.000668773		0.615000108
1748	MBOAT2	-2.831103782	0.004638767		0.622414143
1749	ASAP2	-1.915010322	0.055491187		0.807984512
1750	ITGB1BP1	-1.156695987	0.24739659		0.794689933
1751	CPSF3	1.219507859	0.222651495		1.224401843
1752	IAH1	-0.511625251	0.60891331		0.877814928
1753	ADAM17	-1.604232325	0.108662852		0.760389779
1754	YWHAQ	-2.215896401	0.026698598		0.633189235
1755	TAF1B	-1.022611103	0.306491758		0.851172043
1756	GRHL1	-2.053601153	0.04001431		0.827407511
1757	KLF11	-3.26068631	0.001111429		0.692404531
1758	CYS1	-1.376136947	0.168779239		0.923937258
1759	RRM2	1.447084893	0.147873148		1.095695903
1760	HPCAL1	-0.836774695	0.402719224		0.916787661
1761	ODC1	2.098797055	0.035834795		1.223788565
1762	NOL10	-0.079991139	0.936244304		0.987139346
1763	ATP6V1C2	-0.497941457	0.618525306		0.940112666
1764	PDIA6	-0.198290986	0.842817404		0.970885525
1765	KCNF1	0.449598716	0.652999814		1.026261009
1766	C2orf50	-0.731170202	0.464675199		0.947466841
1767	SLC66A3	-1.802034912	0.071539913		0.810354765
1768	ROCK2	-2.380365691	0.017295465		0.662584034
1769	E2F6	0.023486625	0.981262107		1.004205209
1770	GREB1	-0.452651851	0.650799456		0.960684969
1771	NTSR2	0.069886267	0.944284184		1.00385147
1772	LPIN1	-1.842051262	0.065467652		0.765996592
1773	TRIB2	-1.356328737	0.174994596		0.841439282
1774	LRATD1	-0.019351161	0.984560971		0.997917422
1775	NBAS	-0.516386787	0.605584292		0.953225675
1776	DDX1	-0.052983229	0.95774527		0.996656095
1777	MYCN	0.186689154	0.85190436		1.009735045
1778	CYRIA	-2.426216334	0.015257172		0.776174186
1779	RAD51AP2	-0.592002033	0.553849227		0.964703497
1780	VSNL1	-1.541850675	0.123109884		0.922224755
1781	SMC6	-1.44128622	0.149503839		0.801661355
1782	GEN1	0.3594688	0.719244414		1.032804286
1783	KCNS3	-0.292374966	0.769999947		0.974708207
1784	RDH14	-0.15152407	0.879562325		0.972042269
1785	NT5C1B	-2.03472867	0.041878182		0.800150353
1786	OSR1	-0.496723425	0.619384101		0.970365374
1787	TTC32	-2.009872991	0.044444633		0.744298741
1788	WDR35	-1.591712071	0.111449415		0.802382891
1789	MATN3	-0.814612856	0.415293949		0.933070981
1790	LAPTM4A	-1.290121225	0.197008572		0.796881798
1791	SDC1	-0.488792742	0.624988437		0.950193552
1792	PUM2	-2.066686896	0.038763667		0.698441073
1793	RHOB	-1.545274741	0.122279823		0.835920649
1794	HS1BP3	-0.807065705	0.419628629		0.858622188
1795	GDF7	-2.958521254	0.003091189		0.729291703
1796	LDAH	0.015897001	0.987316563		1.00280984
1797	APOB	-2.646208163	0.008139971		0.86952281
1798	KLHL29	-0.982944505	0.325634752		0.886447481
1799	ATAD2B	-1.909196773	0.056236712		0.777528013
1800	UBXN2A	-0.30593302	0.759655644		0.938096751
1801	MFSD2B	0.920274789	0.35742918		1.13861947
1802	WDCP	0.259796931	0.795020418		1.041055097
1803	FKBP1B	-0.80100668	0.423127779		0.88206424
1804	SF3B6	0.361612333	0.717641747		1.078609315
1805	FAM228B	-2.454637937	0.014102655		0.642707402
1806	TP53I3	-1.324095866	0.185471208		0.832082898
1807	PFN4	-1.655464122	0.097830388		0.768773155
1808	AC008073.3	-3.159741144	0.001579094		0.757745485
1809	FAM228A	-3.953869517	7.69E-05		0.608114628
1810	ITSN2	-2.091495322	0.036483685		0.771022197
1811	NCOA1	-2.54529362	0.010918588		0.636461241
1812	PTRHD1	1.871794855	0.06123499		1.426170768
1813	CENPO	1.647184252	0.09952018		1.209858827
1814	ADCY3	-0.962666843	0.335714741		0.856117443
1815	DNAJC27	-3.411474278	0.000646126		0.580623719
1816	EFR3B	-0.363939697	0.71590304		0.949745472
1817	POMC	-1.127299567	0.259615845		0.926840807
1818	DNMT3A	0.216725839	0.82842201		1.031366078
1819	DTNB	-0.294932184	0.768045685		0.94242796
1820	ASXL2	-1.181461056	0.237419615		0.83875315
1821	KIF3C	-2.594679877	0.009467906		0.668035209
1822	RAB10	-1.635008186	0.102047332		0.712152156
1823	GAREM2	0.908024994	0.363865017		1.106591544
1824	HADHA	-1.609081878	0.107598439		0.71521102
1825	HADHB	-1.369457219	0.170856399		0.773305539
1826	ADGRF3	0.991962935	0.321215607		1.122505993
1827	SELENOI	-0.069553758	0.944548844		0.987389632
1828	DRC1	-0.496697716	0.619402233		0.959915381
1829	OTOF	-0.301166607	0.763287452		0.983101528
1830	FAM166C	-0.135140331	0.892500923		0.988635358
1831	CIB4	-0.806870182	0.41974128		0.933274188
1832	KCNK3	-0.459528431	0.64585474		0.947212221
1833	SLC35F6	1.549836876	0.121180674		1.45403986
1834	CENPA	1.914390941	0.055570222		1.159974212
1835	DPYSL5	-0.222875552	0.823632364		0.971471738
1836	MAPRE3	-1.21076054	0.225987193		0.82571919
1837	TMEM214	-1.693828509	0.090297875		0.712499826
1838	AGBL5	1.0041836	0.315290126		1.194173544
1839	OST4	1.390612025	0.164343108		1.338829528
1840	EMILIN1	0.43487723	0.663651543		1.045652305
1841	KHK	-1.071071439	0.284137309		0.837650174
1842	CGREF1	-0.764870523	0.444348648		0.894273908
1843	ABHD1	0.091756213	0.926891734		1.012283145
1844	PREB	0.379877803	0.704036125		1.083477306
1845	TCF23	2.152254989	0.031377277		1.186284934
1846	SLC5A6	0.575675087	0.564834818		1.105253634
1847	ATRAID	0.564286695	0.572559035		1.148087107
1848	CAD	0.202415919	0.839591584		1.030200038
1849	SLC30A3	0.917271347	0.359000468		1.036220295
1850	DNAJC5G	0.847953648	0.396463785		1.034357384
1851	TRIM54	0.916152963	0.359586672		1.039852189
1852	UCN	3.705105273	0.000211303		1.620278572
1853	MPV17	-0.426936455	0.669425612		0.913969079
1854	GTF3C2	-0.323439863	0.746362144		0.945069232
1855	EIF2B4	-0.441829003	0.658612949		0.906370049
1856	SNX17	-0.481776521	0.62996471		0.883222209
1857	ZNF513	1.151360233	0.249584067		1.240235347
1858	PPM1G	1.61770313	0.105726591		1.41215842
1859	NRBP1	-2.662547115	0.007755171		0.576021207
1860	KRTCAP3	0.846418533	0.397319303		1.121494453
1861	IFT172	-1.992902521	0.046272122		0.747720296
1862	FNDC4	-2.048625665	0.040498733		0.766120688
1863	GCKR	-1.109667244	0.267142443		0.928425856
1864	C2orf16	-1.868195884	0.061734772		0.78291989
1865	ZNF512	-0.59341841	0.552901171		0.897413028
1866	CCDC121	-1.280277986	0.200447387		0.825024306
1867	GPN1	-0.165341998	0.868674804		0.961783995
1868	SUPT7L	-2.006194839	0.044835464		0.665200167
1869	SLC4A1AP	-1.617666484	0.105734493		0.723365164
1870	MRPL33	0.923346739	0.355826538		1.169613899
1871	RBKS	-0.575391153	0.565026786		0.934386305
1872	BABAM2	-1.394668274	0.163115896		0.72042557
1873	FOSL2	-0.346842811	0.728709412		0.975181293
1874	PLB1	-3.357924851	0.0007853		0.736150466
1875	PPP1CB	-1.304262609	0.192144059		0.772194407
1876	SPDYA	1.142304891	0.253327309		1.159731201
1877	TRMT61B	0.388117219	0.69792929		1.071723092
1878	WDR43	0.69500607	0.487051498		1.10351085
1879	TOGARAM2	0.095177048	0.9241742		1.008384879
1880	PCARE	-1.421134526	0.155277654		0.908498194
1881	CLIP4	-1.165081084	0.243986173		0.855890908
1882	ALK	1.87038712	0.061430079		1.14116451
1883	YPEL5	-2.175252397	0.029611208		0.678005489
1884	LBH	-0.393377757	0.694040496		0.944784049
1885	LCLAT1	0.616595569	0.537501518		1.129111591
1886	GALNT14	-0.105443754	0.916023699		0.992292565
1887	CAPN14	-0.732895023	0.463622459		0.932711833
1888	EHD3	-1.476112025	0.139913821		0.865678232
1889	XDH	1.160930815	0.245670036		1.046503512
1890	SRD5A2	-1.486398077	0.137173858		0.894763253
1891	MEMO1	-0.895553579	0.370491238		0.831526256
1892	DPY30	1.013907426	0.310626928		1.284937542
1893	SPAST	-1.305095284	0.191860404		0.818026828
1894	SLC30A6	-0.577557202	0.563563108		0.891820415
1895	NLRC4	-1.31303428	0.189171397		0.864040739
1896	YIPF4	-0.61317464	0.539760872		0.883807295
1897	BIRC6	-2.248429396	0.024548822		0.701560853
1898	TTC27	-1.859469913	0.06296056		0.695916235
1899	LTBP1	-2.006249183	0.044829669		0.856753182
1900	RASGRP3	-2.154236727	0.031221612		0.797423479
1901	FAM98A	-1.036588782	0.299927544		0.801123289
1902	CRIM1	-1.302891712	0.192611734		0.876905085
1903	FEZ2	-1.963925579	0.049538723		0.694228507
1904	VIT	0.10486839	0.916480242		1.003805562
1905	STRN	-1.870515315	0.061412292		0.73308059
1906	HEATR5B	-3.016607182	0.002556208		0.634271917
1907	GPATCH11	-1.602218788	0.109107237		0.766849936
1908	EIF2AK2	-1.230138157	0.218645373		0.80380412
1909	CEBPZOS	-0.793987351	0.427202795		0.832144486
1910	CEBPZ	-0.512597658	0.608232792		0.912933449
1911	NDUFAF7	-0.782404786	0.433976722		0.877684157
1912	PRKD3	-2.429543913	0.015117833		0.760679062
1913	QPCT	-2.456926274	0.014013144		0.808111555
1914	CDC42EP3	-0.69214228	0.488847982		0.905016086
1915	RMDN2	-3.403088552	0.000666287		0.60858496
1916	CYP1B1	1.313774023	0.188922262		1.080086152
1917	ATL2	-2.140330369	0.032328077		0.724098308
1918	HNRNPLL	-1.039244644	0.298690972		0.782096378
1919	GALM	-1.171498048	0.241398642		0.884809257
1920	SRSF7	-1.092586893	0.27457522		0.813051275
1921	GEMIN6	2.154657746	0.031188627		1.452835061
1922	DHX57	-1.77645771	0.075657506		0.73499125
1923	MORN2	0.620077644	0.53520667		1.114013605
1924	ARHGEF33	-1.85654619	0.063375746		0.796641858
1925	SOS1	-2.264947985	0.023515872		0.683824264
1926	CDKL4	-0.311069039	0.755748137		0.978993697
1927	MAP4K3	-3.260375672	0.001112647		0.634871978
1928	TMEM178A	-2.463782238	0.013747961		0.74128402
1929	THUMPD2	-1.287619614	0.197878408		0.808493591
1930	SLC8A1	-2.347696467	0.018889908		0.792220107
1931	PKDCC	-0.809870785	0.418014445		0.892850991
1932	EML4	-1.683857544	0.092209203		0.756403129
1933	COX7A2L	-1.079111982	0.280537811		0.794518643
1934	KCNG3	0.717052969	0.473341414		1.044126693
1935	MTA3	-1.724984792	0.084530213		0.725126
1936	OXER1	-1.07668889	0.281619278		0.904698426
1937	HAAO	-1.452137981	0.146463243		0.858349458
1938	ZFP36L2	-0.565711159	0.571590148		0.938251179
1939	THADA	0.378362177	0.705161562		1.050905187
1940	PLEKHH2	-2.041661961	0.041185075		0.864346902
1941	C1GALT1C1L	0.822329296	0.410889507		1.084472307
1942	DYNC2LI1	-3.574216017	0.000351279		0.594874983
1943	ABCG5	-2.466999043	0.013625072		0.827126365
1944	ABCG8	-1.645770819	0.099810952		0.907367038
1945	LRPPRC	-1.595145551	0.110679691		0.755413365
1946	PPM1B	-2.274471578	0.022937648		0.605935052
1947	SLC3A1	-2.489298782	0.012799535		0.787372342
1948	PREPL	-2.439385155	0.014712278		0.721738033
1949	CAMKMT	-0.037732217	0.969901189		0.994183227
1950	SIX3	1.025701767	0.305032181		1.052492616
1951	SIX2	1.698678123	0.089379848		1.078139431
1952	SRBD1	-1.043129599	0.296888274		0.81676532
1953	PRKCE	-3.48640732	0.000489555		0.638753413
1954	EPAS1	-1.369748486	0.170765428		0.884643641
1955	ATP6V1E2	0.065094912	0.948098431		1.010943945
1956	RHOQ	-2.072004724	0.038265001		0.699403462
1957	PIGF	-0.347317461	0.728352835		0.92968212
1958	CRIPT	1.690086859	0.091011339		1.428684695
1959	SOCS5	-3.493115629	0.00047742		0.550688297
1960	MCFD2	-2.160725987	0.030716512		0.646035156
1961	TTC7A	-1.847046552	0.064740394		0.764011056
1962	STPG4	-2.212466801	0.026934428		0.781980139
1963	CALM2	-3.257860878	0.001122554		0.621311228
1964	EPCAM	-0.230075507	0.818033097		0.985397847
1965	MSH2	-0.985417292	0.324419139		0.85680107
1966	KCNK12	-1.035194382	0.300578142		0.910566131
1967	MSH6	-0.286570017	0.774441575		0.957696381
1968	FBXO11	-2.267282409	0.023372979		0.715971214
1969	FOXN2	-2.697268369	0.00699109		0.704596711
1970	PPP1R21	-2.97853677	0.002896283		0.637609847
1971	STON1	-1.928330732	0.053814002		0.779996675
1972	LHCGR	0.328629473	0.742435768		1.020480801
1973	NRXN1	-1.360220827	0.173760054		0.872306113
1974	ASB3	-0.074611449	0.940523864		0.982977339
1975	CHAC2	0.820833647	0.41174103		1.110266571
1976	ERLEC1	-1.92230107	0.054567886		0.69994596
1977	GPR75	-2.3223427	0.02021449		0.776802673
1978	PSME4	-1.874131036	0.060912367		0.709949591
1979	ACYP2	-1.948821173	0.051316784		0.749848293
1980	TSPYL6	-0.555613301	0.578475237		0.955006976
1981	C2orf73	-1.086127686	0.277422505		0.922618947
1982	SPTBN1	-3.241345266	0.00118967		0.626907243
1983	EML6	-0.04866656	0.961185025		0.995997808
1984	RTN4	-3.246711111	0.001167468		0.586719194
1985	CLHC1	-1.540451694	0.123450289		0.815410208
1986	RPS27A	-1.616109823	0.106070571		0.764713809
1987	MTIF2	-1.295947248	0.19499366		0.768559249
1988	CCDC88A	-3.523461262	0.000425949		0.688082153
1989	CFAP36	-2.853326671	0.004326412		0.619847887
1990	PPP4R3B	-2.23683296	0.025297259		0.664175571
1991	PNPT1	0.23629791	0.813201508		1.039841335
1992	EFEMP1	0.711289796	0.476904673		1.046261601
1993	CCDC85A	-1.326078314	0.184813758		0.918042314
1994	VRK2	-1.883812693	0.059590316		0.811748344
1995	FANCL	-1.424929305	0.154177637		0.822310735
1996	BCL11A	1.113068232	0.265679126		1.079786517
1997	PAPOLG	-2.537672264	0.011159243		0.682068628
1998	REL	-2.441649777	0.014620322		0.758642559
1999	PUS10	-2.065274556	0.03889703		0.732843311
[truncated: 14,734 more rows]
